# Supplementary material for: Reactions of citrinin with amino compounds modelling thermal food processing
Source: Mycotoxin Res. 2024 Sep 19;40(4):709–20. doi: 10.1007/s12550-024-00557-y (PMC11480111; doi:10.1007/s12550-024-00557-y)
Supplement: Supplementary file 2 — Supplementary file2 (XLSX 311 KB) [file 12550_2024_557_MOESM2_ESM.xlsx]

## Sheet: Feature table
RT [min]	m/z meas.	M meas.
0.03	233.982	232.974
0.05	141.089	140.081
0.05	173.961	172.954
0.07	205.029	204.021
0.26	186.995	185.988
0.26	172.98	171.973
0.26	308.955	307.947
0.26	376.942	375.935
0.27	390.958	389.95
0.27	444.93	443.922
0.28	430.914	429.907
0.28	512.917	511.91
0.39	205.065	204.058
0.42	163.968	162.961
0.67	500.992	499.985
0.7	309.014	308.007
0.71	568.979	567.972
0.74	418.989	417.982
0.78	458.896	457.889
0.8	486.976	485.969
0.87	616.855	615.848
0.88	186.995	185.988
0.89	404.973	403.966
0.91	622.951	621.944
0.92	304.965	303.958
0.92	671.898	1341.78
0.94	472.961	471.953
0.95	254.983	253.975
0.95	336.986	335.978
0.99	746.895	1491.78
1	690.939	689.931
1	630.869	629.862
1.02	522.943	521.936
1.02	705.892	1409.77
1.04	612.909	611.902
1.05	780.887	1559.76
1.06	589.893	1177.77
1.08	589.893	588.885
1.09	664.89	1327.77
1.09	739.886	1477.76
1.12	758.927	757.92
1.13	608.935	607.928
1.17	698.881	1395.75
1.2	732.878	731.871
1.21	172.98	171.972
1.21	773.881	1545.75
1.24	122.098	121.09
1.25	732.878	1463.74
1.28	657.881	1313.75
1.32	676.923	675.916
1.34	841.87	1681.73
1.38	766.87	1531.73
1.38	390.958	389.95
1.43	807.875	1613.74
1.43	458.945	457.938
1.5	812.9	1623.78
1.55	875.864	1749.71
1.65	230.93	229.922
1.72	800.867	1599.72
1.81	376.893	375.886
1.83	526.932	525.925
1.84	240.918	239.911
1.85	594.92	593.912
1.9	609.87	1217.73
1.91	868.856	1735.7
1.91	793.857	1585.7
1.91	759.863	1517.71
1.93	866.872	865.865
1.93	650.873	649.865
1.93	444.881	443.873
1.94	140.959	139.952
1.94	895.841	894.834
1.95	266.967	265.959
1.95	827.852	1653.69
1.95	895.84	1789.67
1.96	791.874	1581.73
1.96	861.846	1721.68
1.97	575.876	1149.74
1.97	718.861	717.854
1.97	752.853	1503.69
1.99	197.078	196.071
2	820.84	1639.67
2	376.942	375.935
2.01	786.849	785.842
2.02	974.811	973.804
2.02	797.823	1593.63
2.02	862.821	1723.63
2.02	908.812	1815.61
2.02	924.821	923.813
2.02	881.823	880.815
2.02	813.835	1625.66
2.02	731.831	1461.65
2.02	854.837	1707.66
2.02	561.86	560.853
2.02	511.251	510.244
2.02	513.266	512.259
2.02	293.172	292.165
2.02	568.869	567.861
2.02	304.3	303.293
2.02	318.279	317.272
2.02	318.981	317.974
2.02	362.926	361.919
2.02	704.845	703.838
2.02	750.874	1499.73
2.02	743.864	1485.71
2.02	629.848	1257.68
2.02	602.859	1203.7
2.02	595.857	1189.7
2.02	483.256	482.249
2.02	158.964	157.957
2.02	411.199	410.191
2.02	888.828	1775.64
2.02	886.847	1771.68
2.02	838.84	837.833
2.02	395.204	394.196
2.02	811.849	1621.68
2.02	818.859	1635.7
2.02	444.929	443.922
2.02	765.825	1529.63
2.02	770.851	769.844
2.02	772.833	771.826
2.02	777.856	1553.7
2.02	779.84	1557.67
2.02	281.1	280.092
2.02	906.823	905.816
2.02	276.934	275.926
2.02	806.823	1611.63
2.02	840.822	839.815
2.02	852.856	851.848
2.02	738.835	1475.66
2.02	709.872	1417.73
2.02	498.901	497.894
2.02	711.852	1421.69
2.02	663.843	1325.67
2.02	502.878	501.871
2.02	697.835	1393.66
2.02	702.863	701.856
2.02	670.848	1339.68
2.02	677.858	1353.7
2.02	643.864	1285.71
2.02	636.857	635.849
2.02	634.876	633.869
2.02	137.057	136.05
2.02	123.043	122.036
2.02	223.094	222.087
2.02	825.868	1649.72
2.02	668.877	1335.74
2.02	570.866	569.858
2.02	992.81	991.802
2.02	745.847	1489.68
2.02	874.811	1747.61
2.02	847.828	1693.64
2.02	804.842	1607.67
2.02	908.812	907.805
2.02	845.844	1689.67
2.02	867.811	1733.61
2.02	942.801	941.794
2.02	332.331	331.324
2.02	833.814	1665.61
2.02	736.862	1471.71
2.02	920.842	919.834
2.02	881.823	1761.63
2.02	366.904	365.896
2.02	949.812	948.805
2.02	799.821	1597.63
2.02	879.836	1757.66
2.03	675.88	1349.75
2.03	512.917	511.909
2.03	239.089	238.082
2.03	757.881	1513.75
2.03	757.88	756.873
2.04	798.883	797.876
2.04	648.841	647.834
2.05	472.961	471.954
2.05	322.97	321.963
2.05	186.995	185.988
2.05	580.904	579.897
2.05	784.867	783.86
2.05	254.984	253.977
2.05	730.895	729.888
2.05	122.098	121.09
2.05	716.879	715.872
2.05	662.907	661.9
2.05	648.891	647.884
2.05	390.958	389.95
2.05	458.945	457.938
2.07	268.998	267.991
2.07	181.084	180.076
2.07	205.065	204.058
2.07	486.977	485.969
2.07	418.989	417.982
2.08	195.099	194.092
2.09	346.025	345.018
2.1	360.041	359.034
2.1	210.05	209.043
2.1	163.018	162.011
2.14	120.996	119.989
2.15	120.082	119.075
2.15	166.086	165.079
2.24	237.966	236.959
2.34	303.098	302.091
2.35	320.124	319.117
2.45	240.967	239.96
2.61	214.988	213.98
2.64	233.982	232.975
2.65	226.952	225.944
2.67	222.985	221.978
2.69	441.209	880.404
2.72	334.14	333.133
2.75	186.034	185.027
2.79	413.168	412.16
2.85	475.738	949.462
2.85	508.712	1015.41
2.87	326.207	325.2
2.89	240.094	239.087
2.89	116.072	115.064
2.9	327.154	326.147
2.91	217.105	216.097
2.94	388.668	775.322
2.94	366.686	731.357
2.95	355.695	709.375
2.96	229.155	228.147
2.97	277.118	276.111
2.97	377.186	752.358
3.01	465.676	929.338
3.04	445.229	444.222
3.04	415.218	414.211
3.06	368.154	734.294
3.06	326.176	650.337
3.06	322.679	643.344
3.06	346.172	690.33
3.06	321.055	320.048
3.07	392.611	783.208
3.08	535.249	534.242
3.09	324.065	323.058
3.11	133.076	132.068
3.11	424.153	846.291
3.11	313.158	624.302
3.13	452.698	903.381
3.13	472.245	942.476
3.13	419.724	837.434
3.14	430.715	859.415
3.14	180.102	179.094
3.14	130.159	387.456
3.14	442.152	882.289
3.15	431.16	860.305
3.18	473.224	472.217
3.18	420.152	419.144
3.19	188.071	187.063
3.19	205.097	204.09
3.2	217.118	216.111
3.2	408.203	814.392
3.21	397.212	792.41
3.21	431.25	430.243
3.22	224.092	223.085
3.22	429.21	856.405
3.24	352.063	351.056
3.25	414.1	826.186
3.26	398.634	795.254
3.26	423.223	422.216
3.26	378.638	755.262
3.27	566.253	565.246
3.29	242.15	241.143
3.29	470.297	469.29
3.29	215.139	214.132
3.3	448.185	447.178
3.3	456.174	910.333
3.3	330.202	329.195
3.31	573.798	1145.58
3.32	258.65	515.285
3.33	586.702	1171.39
3.34	324.157	323.15
3.34	296.197	295.19
3.34	504.244	503.236
3.34	261.65	521.285
3.34	479.238	956.461
3.34	259.202	258.194
3.35	474.174	473.167
3.35	501.223	1000.43
3.35	173.092	344.17
3.35	471.73	941.444
3.35	262.118	261.111
3.36	427.868	1280.58
3.36	619.222	618.214
3.37	647.314	646.306
3.37	276.135	550.255
3.38	273.179	272.172
3.39	184.102	366.19
3.39	522.672	1043.33
3.39	440.202	878.389
3.39	568.729	1135.44
3.4	467.254	932.494
3.42	467.254	466.247
3.43	331.678	661.342
3.43	213.123	212.116
3.43	526.261	1050.51
3.44	130.05	129.043
3.44	474.255	473.248
3.45	261.131	260.123
3.45	362.17	361.163
3.48	319.648	637.281
3.5	458.261	457.254
3.5	437.871	1310.59
3.5	299.652	298.645
3.5	217.101	432.188
3.51	370.089	369.082
3.51	217.103	216.096
3.51	402.061	401.054
3.51	300.146	598.278
3.52	529.68	1057.35
3.53	342.095	341.087
3.53	533.587	1597.74
3.54	281.113	280.106
3.55	454.266	453.259
3.55	428.25	427.243
3.55	229.118	456.221
3.55	456.879	1367.61
3.55	433.662	865.309
3.55	251.099	250.092
3.56	376.182	750.35
3.56	438.905	1313.69
3.57	401.622	801.229
3.57	443.209	884.403
3.58	507.213	1012.41
3.59	465.651	929.287
3.59	328.223	327.216
3.59	244.129	243.122
3.59	424.204	423.197
3.6	340.175	678.334
3.6	570.267	569.259
3.61	279.637	278.629
3.61	397.747	793.48
3.62	412.192	411.185
3.62	388.181	774.347
3.62	716.275	715.268
3.62	271.124	540.233
3.63	409.162	816.31
3.64	491.178	1470.51
3.66	181.084	180.077
3.66	295.129	294.122
3.66	646.282	645.275
3.66	589.283	1176.55
3.66	286.143	570.271
3.67	486.222	970.428
3.67	470.994	939.974
3.68	465.563	1393.67
3.68	605.257	604.25
3.68	374.023	373.015
3.68	350.171	349.164
3.68	511.24	510.232
3.68	521.174	520.167
3.68	150.058	149.051
3.68	167.082	166.074
3.69	471.199	940.384
3.69	645.238	644.23
3.71	219.104	218.097
3.71	545.237	544.23
3.71	495.219	494.212
3.72	302.156	301.149
3.72	507.211	506.204
3.73	205.086	204.078
3.73	136.075	135.068
3.73	182.081	181.074
3.73	605.312	604.305
3.73	271.164	270.157
3.73	432.705	431.697
3.74	770.31	769.303
3.74	597.798	596.791
3.76	305.163	304.156
3.77	585.317	1168.62
3.77	610.793	1219.57
3.78	144.065	143.058
3.79	526.711	1051.41
3.79	587.773	1173.53
3.81	359.171	358.164
3.81	219.112	436.209
3.81	202.086	201.079
3.81	219.111	218.104
3.81	537.25	1072.49
3.82	608.258	607.251
3.82	203.103	202.096
3.83	470.237	1407.69
3.83	378.166	377.159
3.83	213.118	424.222
3.83	587.59	586.583
3.83	488.25	487.243
3.83	626.646	1876.92
3.83	591.276	590.269
3.83	577.267	1152.52
3.84	446.202	445.195
3.85	744.367	743.359
3.85	587.925	586.917
3.85	655.657	1963.95
3.86	564.231	563.223
3.86	210.112	209.105
3.86	548.771	1095.53
3.9	462.682	923.349
3.9	255.169	254.162
3.91	334.052	333.045
3.91	409.65	817.285
3.92	458.625	915.236
3.92	561.276	1680.81
3.92	681.344	680.337
3.93	323.16	322.152
3.94	688.68	2063.02
3.95	456.646	911.277
3.95	275.135	274.128
3.96	139.039	138.032
3.97	707.687	2120.04
3.97	745.702	2234.08
3.98	479.176	956.337
3.99	580.276	1158.54
3.99	394.595	787.176
4	334.141	333.134
4	340.191	678.368
4.01	567.35	566.342
4.01	574.252	573.245
4.02	428.191	854.367
4.03	609.807	1217.6
4.03	364.186	726.357
4.04	348.671	695.328
4.04	609.557	1217.1
4.04	812.408	2434.2
4.04	470.248	938.481
4.04	432.204	862.393
4.05	465.633	929.251
4.05	349.176	696.337
4.05	662.336	1322.66
4.06	349.175	348.168
4.06	318.181	634.347
4.07	318.181	317.174
4.07	576.264	575.257
4.08	420.698	419.69
4.11	690.349	2068.02
4.11	451.219	1350.64
4.11	518.264	1034.51
4.12	676.825	1351.64
4.12	517.248	516.241
4.12	518.014	1034.01
4.12	412.199	822.384
4.13	455.753	909.491
4.13	214.988	213.98
4.14	411.211	820.407
4.14	398.179	397.172
4.15	666.849	1331.68
4.16	425.276	424.268
4.16	371.167	740.319
4.16	401.603	801.192
4.16	345.62	689.226
4.16	342.238	341.231
4.17	398.652	795.29
4.19	297.144	296.137
4.19	462.134	461.127
4.19	440.201	439.194
4.19	329.17	328.162
4.19	452.287	451.279
4.2	326.164	325.156
4.21	922.225	921.218
4.21	922.426	921.418
4.21	769.021	1536.03
4.21	768.853	1535.69
4.21	768.686	1535.36
4.21	236.165	235.157
4.21	779.326	778.319
4.22	774.834	1547.65
4.24	486.233	485.225
4.25	699.646	2095.92
4.25	933.426	932.419
4.25	879.389	878.382
4.25	839.374	838.367
4.25	839.976	838.969
4.25	839.575	838.568
4.25	839.776	838.768
4.25	532.928	1595.76
4.26	412.238	822.461
4.26	244.13	243.122
4.27	510.96	1529.86
4.27	699.812	2096.42
4.28	666.966	1997.88
4.29	509.246	508.239
4.3	234.626	233.619
4.3	859.392	858.384
4.31	412.733	411.726
4.31	859.591	858.584
4.32	253.6	252.592
4.32	411.704	410.697
4.32	270.119	269.112
4.32	411.703	821.392
4.32	859.191	858.183
4.34	381.187	380.18
4.34	551.279	550.272
4.35	590.309	1178.6
4.35	225.123	448.232
4.35	284.135	283.128
4.36	623.972	1868.89
4.37	791.069	2370.19
4.37	432.217	431.21
4.39	880.377	1758.74
4.39	315.648	314.64
4.39	647.651	1939.93
4.39	829.852	1657.69
4.39	215.126	214.118
4.4	251.091	250.084
4.4	601.333	600.326
4.4	394.116	786.217
4.41	498.753	995.492
4.42	518.258	1034.5
4.42	352.167	351.16
4.42	507.266	1012.52
4.42	477.229	476.222
4.42	320.186	319.178
4.43	229.155	228.148
4.44	672.789	1343.56
4.44	413.726	825.437
4.44	424.691	847.368
4.44	425.742	849.47
4.45	361.16	360.152
4.45	404.695	807.376
4.47	908.646	1815.28
4.47	792.367	791.36
4.47	254.093	506.172
4.47	358.15	357.142
4.47	769.372	768.365
4.47	908.395	1814.78
4.47	795.378	794.371
4.48	522.141	521.134
4.48	481.208	960.402
4.48	247.098	492.181
4.48	570.276	569.269
4.49	254.593	253.586
4.49	477.201	476.194
4.5	903.419	1804.82
4.5	682.34	681.333
4.5	628.644	1882.91
4.51	340.686	679.357
4.51	903.586	1805.16
4.51	589.262	588.255
4.51	721.321	2160.94
4.51	462.234	922.453
4.52	733.338	732.33
4.55	485.261	484.254
4.55	602.318	601.311
4.56	627.56	1253.11
4.56	930.455	2788.34
4.56	698.341	1394.67
4.56	949.462	2845.37
4.56	698.09	1394.17
4.56	879.097	2634.27
4.56	834.377	2500.11
4.56	845.422	2533.24
4.57	627.811	1253.61
4.57	989.651	988.644
4.57	703.837	1405.66
4.57	989.852	988.844
4.57	553.247	552.24
4.57	972.645	971.638
4.57	120.045	119.038
4.58	465.154	928.293
4.58	990.052	989.045
4.58	838.207	1674.4
4.59	730.105	1458.2
4.59	973.144	2916.41
4.6	320.149	319.142
4.6	992.151	2973.43
4.6	921.783	2762.33
4.6	213.073	212.066
4.61	730.356	1458.7
4.62	386.144	385.137
4.63	417.747	833.479
4.63	364.143	363.136
4.63	546.285	1090.55
4.64	546.536	1091.06
4.64	728.044	2181.11
4.66	514.21	1026.4
4.66	278.578	555.141
4.67	263.597	525.18
4.67	228.616	227.608
4.67	243.108	484.201
4.67	270.592	539.169
4.69	640.979	1919.92
4.69	552.283	1102.55
4.7	313.212	312.204
4.7	551.308	1100.6
4.71	453.266	904.517
4.72	595.8	1189.59
4.74	699.598	1397.18
4.75	419.191	836.368
4.75	873.425	2617.25
4.75	651.098	1300.18
4.76	311.158	310.15
4.77	651.348	1300.68
4.77	308.149	307.142
4.77	806.4	2416.18
4.77	863.393	862.385
4.77	739.035	2214.08
4.78	526.79	1051.57
4.78	411.241	820.468
4.78	369.09	368.082
4.79	752.644	1503.27
4.8	752.895	1503.78
4.81	753.146	1504.28
4.81	831.435	1660.86
4.81	334.165	333.157
4.81	859.16	1716.31
4.81	831.687	1661.36
4.82	761.067	2280.18
4.82	698.815	1395.62
4.82	742.333	1482.65
4.82	571.302	1140.59
4.82	858.91	1715.81
4.82	571.052	1140.09
4.83	337.175	336.168
4.83	853.665	1705.32
4.83	867.669	1733.32
4.83	517.235	516.228
4.84	283.103	564.192
4.84	853.414	1704.81
4.84	867.416	1732.82
4.85	395.172	394.164
4.85	290.098	578.181
4.85	562.795	1123.58
4.85	514.267	1026.52
4.85	174.185	173.178
4.85	218.211	217.204
4.86	297.217	296.209
4.86	611.818	1221.62
4.87	612.069	1222.12
4.87	297.144	296.137
4.87	376.231	750.447
4.88	902.405	901.398
4.88	881.411	880.404
4.9	895.942	1789.87
4.9	896.193	1790.37
4.9	628.304	627.297
4.9	503.216	502.209
4.9	461.226	920.437
4.91	742.344	741.337
4.91	587.278	586.271
4.91	614.288	613.281
4.93	389.178	388.171
4.93	831.587	830.58
4.93	831.186	830.179
4.93	596.364	595.357
4.94	289.681	577.347
4.94	831.387	830.38
4.94	670.316	669.309
4.95	830.986	829.979
4.95	750.33	749.322
4.95	449.195	448.187
4.96	299.178	596.342
4.96	709.305	708.298
4.96	913.953	912.946
4.97	914.204	913.197
4.97	819.656	1637.3
4.97	913.702	912.695
4.97	913.451	912.444
4.97	819.404	1636.79
4.97	260.162	518.309
4.97	555.338	554.33
4.97	269.167	536.319
4.98	292.122	291.114
4.98	330.166	329.159
4.98	712.315	711.308
5	211.144	210.137
5.01	653.277	652.27
5.01	736.314	735.307
5.01	656.288	655.281
5.01	572.272	571.264
5.01	332.157	331.15
5.02	316.129	315.122
5.03	480.251	958.487
5.03	486.231	485.223
5.03	581.245	580.238
5.04	186.185	185.178
5.04	217.082	216.075
5.05	312.124	622.233
5.05	291.131	580.248
5.06	847.385	846.377
5.06	739.326	738.319
5.06	305.15	608.285
5.06	360.65	719.286
5.07	367.644	733.274
5.07	241.082	240.075
5.07	261.121	260.114
5.08	305.146	304.139
5.08	248.124	247.117
5.09	597.299	596.291
5.09	275.135	274.128
5.09	682.304	681.297
5.09	528.229	527.222
5.09	686.543	685.535
5.1	525.219	524.211
5.1	679.293	678.286
5.11	232.191	231.183
5.11	354.149	353.142
5.11	429.207	428.2
5.12	355.15	354.142
5.12	213.178	424.341
5.12	343.307	342.299
5.13	218.17	434.325
5.13	856.38	2566.12
5.13	403.244	402.237
5.14	625.282	624.275
5.15	822.697	2465.07
5.15	880.058	2637.15
5.15	372.188	371.18
5.15	808.678	2423.01
5.16	898.385	897.378
5.16	155.107	154.099
5.16	584.255	583.248
5.17	725.303	724.296
5.18	162.091	161.084
5.19	120.082	119.075
5.19	166.086	165.079
5.19	241.104	240.097
5.21	586.308	585.301
5.24	300.101	299.094
5.25	263.139	262.132
5.26	206.563	411.111
5.26	368.235	734.456
5.26	884.661	1767.31
5.27	963.429	962.421
5.29	468.306	467.299
5.31	325.151	324.144
5.31	334.222	333.215
5.31	273.168	544.322
5.32	273.168	272.161
5.33	978.235	977.228
5.34	652.824	1303.63
5.34	978.485	977.478
5.35	566.293	565.285
5.36	786.346	785.339
5.37	772.581	1543.15
5.38	972.088	2913.24
5.38	772.079	1542.14
5.38	772.331	1542.65
5.39	285.13	568.246
5.39	416.291	415.283
5.41	198.149	197.142
5.42	534.764	533.757
5.42	278.215	277.207
5.44	813.348	1624.68
5.44	338.196	337.189
5.44	505.267	504.26
5.44	813.097	1624.18
5.44	341.206	340.199
5.45	469.24	468.232
5.46	366.155	365.148
5.46	719.325	718.317
5.46	174.076	173.069
5.47	197.117	196.11
5.47	369.165	368.158
5.49	669.356	668.349
5.49	214.987	213.98
5.49	400.171	399.164
5.5	308.222	307.215
5.51	735.355	734.348
5.51	130.05	129.043
5.53	613.33	612.323
5.53	232.129	231.122
5.54	588.349	587.341
5.56	173.961	172.954
5.57	248.222	247.215
5.58	485.272	484.264
5.59	436.218	435.211
5.61	359.135	358.128
5.63	239.09	238.083
5.63	206.094	205.086
5.63	242.102	241.095
5.65	298.089	297.082
5.65	210.112	209.105
5.65	295.079	294.072
5.68	517.312	516.304
5.68	229.154	228.147
5.68	273.091	272.084
5.68	302.045	301.038
5.69	430.129	429.122
5.69	401.175	400.168
5.69	298.14	594.265
5.7	589.334	588.327
5.72	407.192	406.185
5.74	486.257	485.25
5.74	473.239	472.232
5.75	398.192	397.184
5.75	381.189	380.181
5.76	308.148	307.141
5.76	739.354	738.347
5.78	647.315	646.307
5.8	679.377	678.37
5.82	302.196	301.189
5.83	542.284	541.277
5.85	720.947	2159.82
5.86	310.128	309.121
5.87	785.338	784.331
5.87	455.182	454.175
5.9	476.203	475.196
5.9	479.213	478.206
5.91	866.397	865.39
5.91	454.266	453.259
5.92	775.303	2322.89
5.93	246.243	245.235
5.93	616.309	615.301
5.95	202.217	201.209
5.95	428.251	427.244
5.96	219.174	218.167
5.98	432.166	431.159
5.99	435.176	434.169
6	744.369	743.361
6.04	181.122	180.115
6.05	582.324	581.317
6.05	262.238	261.23
6.05	576.272	575.265
6.06	132.066	131.058
6.07	650.362	649.355
6.07	573.255	572.248
6.07	713.362	712.355
6.1	481.164	480.157
6.1	735.357	734.35
6.11	485.273	484.266
6.12	484.174	483.167
6.13	695.409	694.402
6.14	260.222	259.215
6.17	269.186	268.179
6.18	513.784	1025.55
6.18	749.432	748.425
6.18	487.255	486.248
6.18	515.292	1028.57
6.18	709.389	708.382
6.19	563.343	562.336
6.21	341.206	340.199
6.21	442.266	441.259
6.23	458.261	457.254
6.24	480.243	958.471
6.26	570.337	569.33
6.28	391.197	390.19
6.3	572.354	571.347
6.35	545.342	544.335
6.36	772.353	771.345
6.38	769.342	768.335
6.4	573.34	572.332
6.41	669.407	668.4
6.41	360.192	359.184
6.41	492.245	491.238
6.42	311.631	621.248
6.43	559.324	558.316
6.44	738.335	737.328
6.44	488.25	487.243
6.44	741.347	740.339
6.47	276.253	275.246
6.49	430.224	429.217
6.49	471.306	470.298
6.49	515.332	514.325
6.51	501.317	500.31
6.56	223.095	222.088
6.56	567.348	566.341
6.58	333.154	332.147
6.59	169.122	336.23
6.59	309.132	308.125
6.59	463.208	462.2
6.59	808.354	807.347
6.64	434.257	433.249
6.64	132.066	131.058
6.67	292.129	291.121
6.68	256.191	255.183
6.68	137.059	136.051
6.77	274.274	273.267
6.78	259.057	258.05
6.79	393.227	392.22
6.8	230.248	229.241
6.81	336.181	670.348
6.89	290.269	289.262
6.89	262.118	261.111
6.89	654.433	653.425
6.96	377.191	376.184
7	288.253	287.246
7.01	275.2	274.193
7.01	430.28	429.273
7.02	395.243	394.235
7.05	286.05	285.043
7.07	458.29	457.282
7.07	376.212	375.204
7.07	516.292	515.285
7.1	296.158	295.151
7.13	441.332	440.325
7.21	299.11	298.103
7.23	175.114	174.107
7.27	474.306	473.299
7.29	209.154	208.146
7.3	416.246	415.239
7.33	442.28	441.273
7.33	341.138	340.131
7.34	348.274	347.267
7.34	385.168	384.16
7.35	714.402	713.394
7.35	185.101	368.188
7.35	428.264	427.257
7.35	366.149	365.142
7.35	683.471	682.464
7.35	149.132	148.125
7.35	507.368	506.361
7.49	396.238	395.23
7.51	312.219	311.212
7.51	394.295	393.288
7.51	452.298	451.291
7.53	302.306	301.298
7.56	363.177	362.169
7.57	207.137	206.129
7.63	318.3	317.293
7.66	230.175	229.168
7.67	472.255	471.248
7.75	265.107	264.099
7.75	268.117	267.11
7.82	343.295	342.288
7.91	211.133	210.126
7.91	245.115	244.107
7.92	326.233	325.226
7.94	304.3	303.293
7.96	402.285	401.278
7.96	288.254	287.246
7.99	500.298	499.291
7.99	360.217	359.209
8.01	366.149	365.142
8.02	714.402	713.394
8.02	683.47	682.463
8.02	174.185	173.178
8.1	159.945	158.938
8.1	435.211	434.204
8.12	429.191	428.183
8.12	279.093	278.086
8.16	476.277	475.27
8.17	304.264	303.256
8.17	158.154	157.147
8.19	581.272	580.265
8.19	584.282	583.275
8.19	223.064	222.056
8.24	350.008	349.001
8.24	338.081	337.074
8.24	560.107	559.1
8.24	165.536	329.058
8.24	525.134	524.126
8.24	804.174	803.167
8.24	270.065	538.115
8.24	603.313	602.306
8.24	395.107	788.199
8.24	281.061	560.107
8.24	399.622	797.23
8.24	813.206	812.198
8.24	167.041	332.068
8.24	531.154	530.147
8.24	175.027	348.04
8.25	280.559	279.552
8.25	321.168	320.16
8.25	367.034	366.027
8.25	196.541	391.067
8.26	335.071	334.063
8.26	173.522	345.03
8.26	364.024	363.017
8.27	195.036	388.057
8.27	353.018	352.011
8.32	421.244	420.237
8.32	369.181	368.174
8.33	381.225	380.218
8.33	255.159	508.302
8.4	225.196	224.189
8.42	353.194	352.186
8.55	183.101	182.094
8.6	298.047	297.04
8.65	478.316	477.309
8.65	400.998	399.991
8.66	322.201	321.194
8.66	332.331	331.323
8.69	586.298	585.291
8.7	424.154	423.147
8.7	583.288	582.28
8.7	171.102	170.094
8.73	183.065	182.058
8.73	161.096	160.089
8.75	411.272	410.264
8.78	361.24	360.233
8.79	132.066	131.058
8.8	478.207	477.2
8.8	407.291	406.283
8.8	157.085	156.078
8.8	484.228	483.22
8.81	247.206	246.198
8.88	678.38	677.373
8.89	207.174	206.167
8.9	679.383	678.376
8.91	429.164	428.157
8.99	174.992	173.985
9	251	249.993
9.05	326.378	325.371
9.09	421.232	420.224
9.1	415.211	414.204
9.16	366.264	365.257
9.17	159.945	158.938
9.18	200.972	199.965
9.19	365.194	364.186
9.23	157.122	156.115
9.25	159.138	158.131
9.32	414.321	413.314
9.36	360.362	359.355
9.36	683.415	682.408
9.36	653.459	652.451
9.37	369.171	368.164
9.37	395.219	394.212
9.37	667.447	666.439
9.37	334.728	333.721
9.37	177.104	352.193
9.37	179.143	178.136
9.37	186.09	370.165
9.38	368.165	734.315
9.38	213.148	212.141
9.38	206.603	411.191
9.38	223.169	222.162
9.39	649.464	648.457
9.43	367.245	366.238
9.43	288.253	287.246
9.44	381.225	380.217
9.45	230.211	229.204
9.46	426.133	425.126
9.47	330.227	329.22
9.47	183.138	182.131
9.47	495.196	494.189
9.47	185.117	184.11
9.47	332.279	331.272
9.48	489.176	488.168
9.63	366.149	365.142
9.72	428.337	427.33
9.95	367.246	366.238
9.97	392.129	391.121
9.98	301.177	300.17
10.02	365.23	364.223
10.14	427.211	426.204
10.14	433.232	432.224
10.18	200.201	199.194
10.28	273.254	272.246
10.28	250.954	249.947
10.29	142.954	141.946
10.31	209.928	208.921
10.31	186.956	185.949
10.32	200.972	199.965
10.34	193.123	192.115
10.35	435.211	434.204
10.38	429.191	428.183
10.56	288.254	287.246
10.59	137.132	136.125
10.59	223.169	222.162
10.59	123.118	122.111
10.59	557.456	556.449
10.59	610.368	609.361
10.6	151.148	150.141
10.6	353.161	352.154
10.6	195.138	194.131
10.64	296.258	295.251
10.64	381.225	380.217
10.68	235.169	234.162
10.81	258.243	257.236
10.84	357.261	356.253
10.86	179.143	178.136
10.91	196.59	391.166
10.94	351.251	350.243
10.96	408.159	407.152
10.97	611.428	610.421
10.98	365.135	364.128
11.07	219.174	218.167
11.09	355.201	354.194
11.2	291.23	290.222
11.22	463.206	462.199
11.25	457.186	456.179
11.27	579.293	578.286
11.27	452.113	451.106
11.27	205.086	204.078
11.28	214.217	213.209
11.32	306.091	305.084
11.33	320.107	319.1
11.33	411.094	410.087
11.48	261.242	260.235
11.5	371.276	370.269
11.5	228.232	227.225
11.51	268.083	267.076
11.53	347.219	346.211
11.55	163.112	162.104
11.55	312.209	311.201
11.64	257.152	256.144
11.68	153.091	152.083
11.68	170.118	169.111
11.85	352.246	351.238
11.86	165.112	164.105
11.86	155.106	154.099
11.86	600.468	599.461
11.86	605.423	604.416
11.87	271.167	270.159
11.88	425.196	424.189
11.88	430.213	429.206
11.89	556.442	555.435
11.89	431.216	430.209
11.91	561.397	560.39
11.92	512.416	511.408
11.92	517.371	516.364
11.94	468.389	467.382
11.94	473.345	472.338
11.98	329.157	328.15
11.99	425.214	424.207
12.17	311.219	310.212
12.19	283.224	282.217
12.19	397.256	396.249
12.19	280.263	279.256
12.19	263.237	262.23
12.3	424.363	423.356
12.36	535.325	534.318
12.39	707.492	706.484
12.42	355.245	354.238
12.42	485.112	484.105
12.42	380.337	379.329
12.42	663.463	662.455
12.43	658.511	657.504
12.46	614.484	613.477
12.46	619.439	618.432
12.49	570.457	569.45
12.5	327.202	652.39
12.5	575.413	574.406
12.5	415.042	414.035
12.5	353.23	352.222
12.51	531.387	530.38
12.51	526.431	525.424
12.53	283.175	282.168
12.55	355.282	354.274
12.55	239.149	238.141
12.56	336.311	335.303
12.6	259.205	258.197
12.67	256.263	255.256
12.69	325.233	324.226
12.77	338.341	337.334
12.77	350.052	349.045
12.79	353.063	352.056
12.84	438.379	437.372
12.85	413.287	412.28
12.9	369.261	368.254
12.9	265.252	264.245
12.93	425.288	424.28
12.95	394.352	393.345
12.98	672.527	671.52
12.98	677.482	676.475
13.01	628.5	627.493
13.01	633.456	632.449
13.05	589.429	588.422
13.05	182.962	181.955
13.05	584.473	583.466
13.07	229.216	228.209
13.08	350.326	349.319
13.09	383.277	382.269
13.13	471.329	470.322
13.14	436.433	435.426
13.14	545.403	544.395
13.15	540.447	539.44
13.16	339.25	338.243
13.16	132.065	131.058
13.17	427.303	426.296
13.24	496.421	495.414
13.26	559.132	558.124
13.26	371.101	370.094
13.3	419.352	418.344
13.31	257.247	256.24
13.32	475.415	474.407
13.32	124.088	123.081
13.32	452.395	451.387
13.36	397.293	396.285
13.38	226.18	225.173
13.39	314.715	627.416
13.39	548.504	547.497
13.4	408.309	407.301
13.42	642.516	641.509
13.44	408.368	407.361
13.46	221.174	220.167
13.48	415.191	414.183
13.49	598.489	597.482
13.49	603.445	602.438
13.54	364.342	363.335
13.56	469.333	468.326
13.57	338.341	337.334
13.58	559.419	558.411
13.58	554.463	553.455
13.59	353.266	352.258
13.61	313.716	625.416
13.67	515.392	514.385
13.67	510.436	509.429
13.72	284.295	283.287
13.76	217.104	216.097
13.76	436.07	870.125
13.77	339.287	338.279
13.8	466.41	465.403
13.8	471.366	470.358
13.82	471.105	470.098
13.82	409.184	408.176
13.82	172.115	171.108
13.89	130.159	129.152
13.95	422.384	421.376
13.95	427.339	426.332
13.96	834.244	833.237
13.99	612.505	611.498
14	617.461	616.454
14.08	573.435	572.427
14.08	568.478	567.471
14.09	367.282	366.274
14.1	633.151	632.144
14.2	529.408	528.401
14.2	524.452	523.445
14.2	378.357	377.35
14.32	217.105	216.097
14.33	497.396	496.389
14.34	286.684	571.353
14.34	485.382	484.374
14.34	305.157	304.15
14.34	261.13	260.123
14.34	480.426	479.419
14.35	243.884	242.877
14.38	284.91	283.903
14.44	279.158	278.151
14.45	149.023	148.016
14.53	441.355	440.348
14.54	339.287	338.279
14.54	436.399	435.392
14.85	585.45	584.442
15.06	312.326	311.319
15.25	124.087	123.08
15.26	353.302	352.295
15.31	380.703	759.392
15.31	401.216	800.418
15.33	763.521	762.514
15.33	680.481	679.474
15.35	708.512	707.505
15.73	196.977	195.97
15.93	549.804	548.797
16.03	566.888	565.881
16.03	294.939	293.931
16.04	716.879	715.872
16.04	376.942	375.934
16.04	512.917	1023.82
16.04	634.876	633.868
16.04	770.852	769.845
16.04	430.914	429.906
16.04	702.863	701.856
16.04	580.904	579.896
16.04	444.929	443.922
16.04	648.891	647.884
16.04	874.268	873.26
16.07	141.113	140.106
16.09	853.173	852.166
16.09	834.243	833.236
16.13	320.91	319.902
16.15	306.894	305.887
16.18	569.434	568.427
16.19	523.857	522.85
16.19	506.831	505.823
16.2	184.985	183.978
16.21	311.905	310.897
16.21	143.996	285.978
16.21	199.001	197.993
16.22	151.949	150.942
16.22	327.885	326.878
16.22	130.96	129.953
16.22	140.96	139.953
16.22	124.966	247.918
16.22	154.977	153.969
16.22	149.954	148.947
16.22	182.902	181.895
16.22	196.918	195.91
16.22	186.007	185
16.22	331.949	330.942
16.22	165.965	164.958
16.22	219.018	218.011
16.22	138.979	137.972
16.22	130.96	259.906
16.22	181.978	361.941
16.22	341.9	340.893
16.22	182.961	363.908
16.23	420.846	419.839
16.23	313.87	312.863
16.23	116.976	231.937
16.23	307.911	306.904
16.23	275.888	274.88
16.23	140.959	279.904
16.24	406.83	405.823
16.24	132.958	263.902
16.24	434.858	433.851
16.24	301.887	300.88
16.24	317.899	316.892
16.24	276.873	275.865
16.24	331.914	330.907
16.25	303.885	302.878
16.25	526.838	525.831
16.25	279.881	278.874
16.25	304.904	303.896
16.26	131.95	130.943
16.26	128.938	127.931
16.26	131.95	261.886
16.27	212.992	211.985
16.27	145.93	144.922
16.27	144.921	143.914
16.27	198.976	197.969
16.28	157.95	156.943
16.29	116.975	115.968
16.3	122.965	243.915
16.34	158.003	156.996
16.36	186.034	185.027
16.36	172.018	171.011
16.41	130.008	129.001
16.5	250.954	249.947
16.5	205.028	204.021
16.54	209.927	208.92
16.81	132.065	131.058
17.4	233.982	232.974
17.43	205.028	204.021
17.49	163.018	162.01
17.66	163.969	162.961
18.14	196.918	195.911
18.28	158.997	157.989
18.33	163.018	162.011
18.48	120.996	119.989
18.8	186.034	185.026
18.9	158.997	157.989
18.98	120.996	119.988
18.98	196.918	195.911
19.09	364.925	363.917
19.09	212.992	211.985
19.1	171.965	170.958
19.1	273.886	272.879
19.11	140.958	139.951
19.13	316.904	315.897
19.14	185.98	184.973
19.14	304.904	303.897
19.15	197	195.993
19.3	302.889	301.882
19.74	185.948	184.941
19.74	251.938	250.931
0.03	214.988	213.98
0.28	163.018	162.011
0.26	268.998	267.991
0.25	254.983	253.975
0.42	145.007	144
0.46	163.018	162.011
0.59	218.936	217.929
0.74	268.998	267.991
0.75	554.963	553.956
0.76	294.998	293.991
0.84	240.918	239.911
0.91	554.964	553.956
0.99	294.998	293.991
1	540.948	539.941
1.05	526.883	525.876
1.03	530.909	529.902
1.05	440.94	439.933
1.01	462.922	461.915
1.03	623.886	1245.76
1.06	814.884	1627.75
1.11	508.927	507.92
1.09	598.895	597.887
1.23	582.884	581.877
1.2	280.982	279.975
1.22	744.911	743.904
1.23	814.884	1627.75
1.23	540.948	539.941
1.25	623.886	1245.76
1.29	616.875	1231.73
1.35	548.867	547.859
1.36	691.875	1381.74
1.4	240.967	239.96
1.36	280.983	279.975
1.38	598.895	597.887
1.4	530.909	529.902
1.45	744.911	743.904
1.48	183.006	181.999
1.5	582.884	581.877
1.55	834.859	1667.7
1.55	725.869	1449.72
1.59	308.906	307.899
1.62	691.875	1381.74
1.6	290.95	289.942
1.62	594.869	593.862
1.63	280.982	279.975
1.68	448.907	425.917
1.67	616.875	1231.73
1.69	902.847	1803.68
1.72	562.899	561.891
1.73	240.967	239.96
1.75	516.894	515.886
1.77	800.867	799.859
1.79	684.864	1367.71
1.84	308.906	307.899
1.81	290.95	289.942
1.83	183.006	181.999
1.84	725.869	1449.72
1.9	834.859	1667.7
1.88	426.924	425.917
1.93	294.939	293.932
1.96	566.889	565.881
1.97	430.914	429.907
1.94	562.899	561.891
1.95	516.894	493.904
1.99	448.907	447.899
1.97	308.955	307.947
1.96	616.854	615.847
1.98	684.864	1367.71
1.96	902.847	1803.68
2.02	226.951	203.962
2.03	271.115	270.108
2.03	267.12	266.113
2.03	209.078	208.071
2.02	434.891	411.901
2.02	283.115	282.108
2.01	512.867	511.86
2.02	311.147	310.139
2.03	251.125	268.129
2.05	193.084	210.087
2.02	295.115	294.108
2.02	297.131	296.124
2.02	327.141	326.134
2.02	325.162	324.155
2.02	339.141	338.134
2.02	329.157	328.15
2.02	309.167	326.17
2.03	294.939	255.975
2.02	295.152	312.155
2.02	323.146	340.15
2.02	337.162	314.171
2.02	365.157	342.166
2.02	365.193	382.196
2.02	351.178	368.181
2.02	353.193	352.186
2.02	339.177	356.182
2.02	367.208	384.213
2.02	387.198	386.193
2.02	381.188	398.191
2.02	413.178	412.171
2.02	425.214	442.218
2.02	409.219	426.223
2.02	455.225	454.218
2.02	499.251	498.244
2.02	439.194	456.197
2.02	439.23	456.233
2.02	453.209	470.213
2.02	497.236	514.239
2.02	430.914	429.907
2.02	285.131	284.123
2.04	237.11	236.102
2.04	253.141	252.133
2.02	325.125	324.118
2.03	251.089	250.082
2.02	281.136	280.129
2.03	357.151	356.144
2.02	369.152	368.145
2.02	355.172	354.165
2.02	367.173	366.165
2.02	385.183	384.176
2.02	353.157	352.15
2.02	383.167	382.16
2.02	397.183	396.176
2.02	415.194	414.186
2.02	423.199	422.192
2.02	401.178	400.171
2.02	441.209	440.202
2.02	381.152	380.144
2.02	459.22	458.213
2.02	427.194	426.186
2.02	602.839	601.832
2.02	566.888	565.881
2.02	580.854	579.847
2.05	252.988	251.98
2.02	856.832	855.825
2.08	239.125	238.118
2.16	355.162	354.154
2.15	357.213	356.206
2.12	377.143	376.136
2.2	297.144	296.137
2.28	279.134	278.126
2.42	172.058	171.051
2.56	358.197	357.19
2.54	205.029	204.022
2.62	514.178	513.171
2.64	484.204	483.197
2.64	443.178	442.17
2.63	173.961	172.954
2.69	145.008	162.011
2.67	191.972	190.964
2.74	132.066	131.058
2.78	205.029	204.022
2.79	356.146	355.139
2.86	355.161	354.154
2.86	399.125	398.118
2.91	227.103	226.095
2.91	271.066	270.059
3.04	457.193	456.186
3.06	335.181	668.349
3.06	245.113	244.106
3.08	486.256	485.249
3.07	335.07	352.074
3.07	338.081	355.084
3.16	391.198	390.191
3.19	380.637	759.26
3.23	378.13	377.123
3.24	391.162	390.155
3.25	387.643	773.273
3.27	448.218	447.211
3.3	357.213	356.205
3.33	320.159	319.152
3.29	519.256	518.248
3.34	539.319	538.311
3.33	485.272	484.264
3.36	276.135	275.128
3.4	358.195	357.188
3.38	198.1	394.185
3.35	270.165	538.315
3.4	286.176	285.169
3.4	280.165	279.158
3.41	580.271	579.265
3.41	414.165	413.158
3.43	340.191	678.369
3.42	638.28	637.273
3.43	351.182	700.35
3.42	330.635	659.255
3.43	564.313	563.306
3.45	520.24	519.233
3.42	251.618	501.222
3.47	116.072	115.064
3.45	392.182	391.174
3.43	372.687	371.679
3.45	334.14	333.133
3.5	616.308	615.301
3.48	344.181	343.173
3.49	401.198	800.381
3.51	404.221	806.428
3.57	452.211	451.206
3.55	422.67	843.327
3.55	528.23	527.223
3.54	501.243	500.236
3.58	562.209	561.202
3.58	540.23	539.223
3.59	485.243	968.471
3.58	173.092	172.085
3.59	308.151	307.144
3.6	486.221	485.215
3.63	372.687	371.679
3.6	435.191	434.184
3.63	558.267	557.259
3.64	582.253	581.246
3.65	413.181	412.174
3.63	582.324	581.317
3.61	430.209	429.201
3.63	413.146	412.139
3.68	261.09	260.083
3.67	293.113	292.106
3.67	401.201	800.388
3.68	742.316	741.309
3.64	371.661	741.308
3.68	213.087	212.08
3.65	368.174	734.334
3.66	263.139	262.132
3.73	246.074	223.085
3.73	268.154	267.147
3.74	417.178	416.171
3.71	559.252	558.245
3.73	178.086	177.079
3.73	267.169	266.162
3.76	374.172	373.164
3.71	264.159	263.152
3.72	404.221	806.427
3.77	632.361	631.354
3.74	572.291	1713.85
3.75	857.937	1713.86
3.77	346.7	691.385
3.77	735.343	734.336
3.8	357.184	712.354
3.79	214.051	191.061
3.79	518.224	517.217
3.78	116.072	115.064
3.79	598.298	597.291
3.82	477.198	476.191
3.87	494.573	1480.7
3.84	398.19	397.183
3.85	582.324	581.317
3.83	281.147	280.139
3.83	326.171	325.163
3.86	320.125	319.118
3.84	250.143	249.136
3.86	372.686	371.679
3.9	227.175	226.168
3.9	475.326	452.337
3.89	526.286	525.278
3.91	560.237	559.23
3.91	263.139	262.132
3.95	501.244	500.236
3.93	562.251	561.244
3.98	455.213	454.206
3.97	409.202	408.195
3.96	616.308	615.301
4.04	518.225	517.218
4.03	357.184	712.354
4.05	421.213	840.413
4.03	116.072	115.064
4.04	598.295	597.288
4.06	472.219	471.212
4.06	449.202	448.195
4.03	485.241	968.468
4.09	311.123	288.131
4.09	156.102	155.095
4.1	752.383	751.375
4.1	791.881	1581.75
4.14	435.189	434.182
4.14	441.234	440.226
4.11	714.377	713.37
4.11	528.256	1581.75
4.16	475.219	474.212
4.16	356.218	355.21
4.17	348.208	694.401
4.15	494.573	1480.7
4.15	463.217	462.209
4.2	522.255	521.248
4.22	390.166	389.159
4.25	597.292	596.284
4.22	116.072	115.064
4.24	840.177	839.17
4.25	348.154	347.147
4.25	844.374	843.366
4.26	468.245	467.238
4.29	615.277	614.27
4.3	696.393	695.387
4.35	468.246	467.238
4.33	339.104	338.097
4.32	481.23	480.223
4.36	935.459	1868.9
4.35	427.217	426.21
4.35	197.128	196.121
4.35	265.116	264.109
4.35	254.101	253.094
4.39	487.219	486.212
4.39	630.288	629.281
4.39	526.251	525.244
4.44	296.149	295.142
4.44	299.158	298.151
4.42	915.896	1829.78
4.45	413.701	825.388
4.42	610.931	1829.77
4.48	469.23	468.222
4.47	324.144	323.137
4.46	327.154	326.147
4.47	959.439	936.449
4.48	342.155	341.148
4.46	278.139	277.131
4.47	281.148	280.141
4.48	322.175	321.167
4.46	312.219	311.212
4.47	245.113	244.106
4.45	826.396	825.388
4.54	243.134	242.127
4.54	631.272	630.267
4.52	317.17	316.164
4.55	437.203	436.196
4.54	735.337	734.33
4.54	132.102	131.095
4.55	197.128	196.121
4.57	567.349	566.342
4.56	972.244	989.247
4.57	323.159	322.152
4.67	502.23	501.222
4.67	128.107	127.1
4.66	130.05	129.043
4.68	727.341	726.334
4.67	306.206	305.199
4.67	259.109	258.101
4.72	599.282	598.275
4.72	210.11	187.121
4.74	355.074	354.067
4.7	310.201	309.194
4.73	749.324	748.317
4.75	419.192	418.185
4.74	412.701	823.387
4.77	240.097	239.09
4.79	509.224	508.216
4.79	357.165	356.158
4.8	558.257	557.249
4.8	276.124	275.116
4.84	541.24	540.233
4.83	431.193	430.186
4.83	196.095	173.106
4.81	341.17	340.163
4.83	403.193	402.186
4.8	473.276	472.268
4.85	227.103	226.096
4.85	244.129	243.122
4.85	262.61	523.205
4.82	386.167	385.16
4.83	128.107	127.1
4.83	132.102	131.095
4.84	130.05	129.043
4.81	312.145	311.138
4.88	277.118	276.111
4.85	294.209	293.202
4.9	601.333	600.326
4.88	231.113	230.106
4.87	514.267	513.26
4.92	340.187	339.179
4.92	701.347	678.359
4.93	116.072	115.064
4.93	225.123	224.116
4.94	437.239	436.231
4.93	414.275	413.268
4.96	412.7	823.388
4.96	197.079	174.089
4.98	622.27	621.263
5	725.358	724.35
4.97	432.285	431.278
4.97	539.343	538.336
5.01	403.193	402.186
5.06	696.335	695.328
5.05	599.282	598.275
5.03	349.697	697.38
5.06	404.18	403.172
5.05	498.291	497.283
5.04	234.206	233.199
5.04	251.091	250.084
5.04	621.265	598.276
5.04	234.109	233.101
5.08	718.318	717.311
5.06	698.386	697.379
5.05	253.099	252.092
5.04	520.273	519.266
5.06	226.116	225.109
5.04	484.214	483.207
5.03	753.342	752.334
5.04	583.323	582.316
5.05	500.246	499.239
5.12	453.344	452.336
5.13	163.644	325.273
5.13	352.139	351.132
5.15	850.396	849.389
5.12	246.148	490.282
5.12	254.101	253.094
5.13	234.109	233.101
5.15	443.185	442.178
5.17	186.087	185.08
5.19	208.097	207.09
5.21	218.113	217.106
5.18	187.072	186.064
5.21	276.12	275.112
5.22	374.171	373.164
5.26	471.224	470.217
5.25	747.336	746.329
5.26	866.373	843.383
5.23	116.072	115.064
5.26	622.271	621.264
5.25	748.338	747.331
5.25	324.217	323.209
5.25	500.246	499.239
5.3	528.281	527.274
5.34	427.187	426.18
5.39	413.182	412.175
5.41	534.29	511.3
5.41	237.158	214.168
5.41	226.117	225.11
5.4	227.103	226.096
5.41	246.145	245.137
5.38	710.383	709.376
5.38	244.129	243.122
5.39	539.343	538.336
5.38	285.13	284.123
5.43	341.183	340.175
5.42	310.237	309.23
5.47	322.163	299.174
5.47	264.159	263.152
5.47	255.12	254.113
5.51	147.076	146.069
5.49	359.197	358.189
5.49	254.101	253.094
5.48	251.091	250.084
5.54	292.227	291.22
5.54	494.223	493.215
5.56	312.181	311.174
5.61	207.101	206.094
5.63	260.161	259.154
5.68	211.094	188.105
5.66	340.259	678.504
5.67	392.215	369.226
5.69	415.164	414.157
5.69	352.174	351.167
5.7	298.14	297.132
5.67	267.12	266.112
5.68	255.17	254.162
5.68	125.097	124.09
5.67	472.239	471.232
5.71	467.183	466.176
5.74	341.244	358.247
5.76	320.148	319.141
5.77	246.145	245.138
5.8	267.12	244.131
5.79	579.338	578.331
5.77	553.261	552.254
5.85	445.201	444.193
5.86	535.252	534.244
5.85	307.116	306.109
5.83	539.318	538.311
5.85	251.091	250.084
5.92	607.288	584.297
5.9	302.137	279.148
5.89	245.116	244.109
5.9	357.213	356.206
5.93	295.117	294.109
5.94	841.424	840.416
5.95	229.141	206.152
6	450.251	449.244
6	298.139	297.132
6.03	267.12	244.131
6.04	209.117	208.11
6.04	539.319	538.311
6.05	519.256	518.249
6.09	260.16	259.153
6.13	282.17	281.163
6.12	288.181	287.173
6.12	310.164	309.156
6.14	233.08	232.072
6.18	406.231	383.242
6.18	326.196	343.2
6.21	171.149	170.14
6.23	481.288	458.299
6.22	423.285	422.278
6.23	312.253	311.246
6.19	841.424	840.416
6.26	513.316	512.308
6.27	448.219	447.212
6.26	460.29	459.283
6.26	499.301	498.294
6.33	282.17	281.163
6.31	237.11	214.121
6.33	469.29	468.283
6.33	265.143	264.136
6.32	432.241	431.234
6.32	580.249	579.242
6.36	225.11	202.121
6.35	440.263	439.256
6.36	300.181	299.173
6.36	519.256	518.249
6.4	584.308	583.301
6.41	400.269	399.262
6.39	430.211	429.203
6.47	487.301	486.294
6.5	531.327	530.32
6.53	366.193	365.185
6.58	457.244	456.238
6.6	466.221	465.213
6.58	155.107	154.099
6.59	558.267	557.26
6.59	209.115	208.108
6.62	352.246	351.239
6.67	324.179	301.189
6.67	212.165	229.168
6.66	432.241	431.234
6.72	249.109	248.102
6.75	283.152	282.145
6.79	428.264	427.257
6.77	197.117	196.11
6.75	442.28	441.273
6.89	347.231	324.241
6.95	543.292	542.285
6.97	251.125	228.136
6.97	558.267	557.259
7.02	444.296	443.288
7.02	239.126	216.136
7	305.136	282.146
7.02	281.137	280.13
7.02	351.214	350.207
7.05	155.107	154.099
7.05	195.099	172.11
7.06	193.085	192.077
7.17	281.136	258.147
7.16	225.11	202.12
7.15	543.292	542.285
7.18	209.116	208.109
7.28	226.18	225.173
7.27	266.173	243.184
7.24	217.125	234.126
7.26	279.12	278.113
7.32	410.194	409.186
7.35	353.23	330.239
7.35	295.227	294.22
7.35	195.138	194.131
7.35	213.148	212.141
7.35	159.117	158.109
7.34	223.131	222.124
7.35	171.102	170.094
7.39	155.107	172.11
7.4	367.208	366.201
7.46	291.195	308.199
7.49	351.214	368.217
7.54	294.169	271.179
7.53	217.192	216.185
7.57	310.175	309.167
7.53	543.292	542.285
7.62	415.175	432.179
7.63	213.148	212.141
7.62	394.221	393.214
7.61	261.11	260.102
7.7	455.168	454.161
7.71	443.311	442.304
7.73	199.18	198.171
7.76	421.195	420.188
7.76	461.189	438.199
7.79	367.208	366.201
7.8	191.972	190.964
7.82	293.211	292.204
7.84	200.972	199.965
7.92	408.311	425.314
7.92	466.315	465.307
7.93	443.309	442.302
7.91	273.185	272.177
7.94	318.168	317.161
8.02	224.162	223.155
7.99	296.186	295.179
7.98	202.18	201.173
7.99	331.247	330.24
8.01	353.23	330.241
8.02	155.107	172.11
8	295.227	294.22
8.01	369.198	368.191
8.05	310.176	309.168
8.09	250.178	227.189
8.09	211.169	210.162
8.09	268.189	267.182
8.08	175.148	174.141
8.12	173.961	190.964
8.13	351.214	328.225
8.15	291.196	308.199
8.1	200.972	199.965
8.17	331.188	330.181
8.24	276.084	275.076
8.24	273.073	272.066
8.24	236.091	253.094
8.24	233.081	250.084
8.24	251.091	500.168
8.24	254.102	506.189
8.25	555.092	554.086
8.25	545.143	544.136
8.24	273.074	544.134
8.28	335.219	334.212
8.25	282.078	562.142
8.24	353.23	352.222
8.33	255.158	254.151
8.35	431.18	430.173
8.34	277.216	276.209
8.45	261.146	238.157
8.45	347.183	346.175
8.45	295.19	294.183
8.49	349.198	348.191
8.53	255.121	254.114
8.52	333.167	332.16
8.63	382.259	399.262
8.68	353.23	330.24
8.67	329.172	306.183
8.68	295.227	294.219
8.67	383.24	382.233
8.7	293.211	292.204
8.7	333.203	332.196
8.73	277.179	294.183
8.75	291.157	268.167
8.79	351.214	328.225
8.8	489.183	466.194
8.8	483.163	460.173
8.83	209.154	208.146
8.89	335.219	312.228
8.89	277.216	276.209
8.88	369.227	386.23
8.88	241.195	240.188
8.89	227.165	226.158
8.9	367.154	366.147
8.88	176.095	350.175
8.89	237.185	236.178
9	327.008	326
9.02	295.19	294.183
9	483.332	482.325
8.98	265.18	264.172
9.09	311.183	310.176
9.08	265.106	264.099
9.09	305.173	304.165
9.13	211.133	228.136
9.14	337.235	336.227
9.13	279.232	278.224
9.18	173.961	190.964
9.16	365.23	364.222
9.24	171.102	188.105
9.23	367.209	366.202
9.22	333.203	332.196
9.24	331.151	330.144
9.26	275.2	274.193
9.28	219.065	236.068
9.28	222.075	239.079
9.37	337.235	314.245
9.36	279.232	278.225
9.36	651.48	650.474
9.39	428.186	427.179
9.37	181.159	180.151
[truncated: 286 more rows]

## Sheet: t-test results
Feature name (Retention time : M meas.)	p-Value	p-Value(Rank)	Average Ratio "13C3 CIT"/"CIT"	Fold Change "13C3 CIT"/"CIT"	p-Value(FWER)	p-Value(FDR)	Max. Intensity	pAD "13C3 CIT"	pAD "CIT"	CV "13C3 CIT"	CV "CIT"	Value Count "13C3 CIT"	Value Count "CIT"
0.03min : 232.97443	0.19405	0.12663	1.758	1.758	1	0.635778	57598	n/a	n/a	34.609	58.237	3	3
0.05min : 140.08139	0.488995	0.512691	1.283	1.283	1	0.818633	180966	n/a	n/a	13.161	57.594	3	3
0.05min : 172.95368	0.491495	0.827259	1.167	1.167	1	0.818633	536284	n/a	n/a	13.467	33.31	3	3
0.07min : 204.02138	0.20608	0.275234	1.496	1.496	1	0.648607	282871	n/a	n/a	4.24	46.778	3	3
0.26min : 185.98817	0.404784	0.275234	2.492	2.492	1	0.788518	431822	n/a	n/a	86.509	172.696	3	3
0.26min : 171.97252	0.407744	0.275234	2.516	2.516	1	0.788904	1162732	n/a	n/a	88.595	172.992	3	3
0.26min : 307.94744	0.890874	1	0.897	-1.115	1	0.984344	261562	n/a	n/a	87.074	93.565	3	3
0.26min : 375.93469	0.393279	0.275234	2.585	2.585	1	0.783316	755450	n/a	n/a	87.586	172.879	3	3
0.27min : 389.95041	0.346822	0.275234	2.931	2.931	1	0.76229	711849	n/a	n/a	87.12	172.82	3	3
0.27min : 443.92233	0.754628	0.662521	0.773	-1.294	1	0.94985	820009	n/a	n/a	88.261	94.603	3	3
0.28min : 429.90662	0.1839	0.19043	623.09	623.09	1	0.635329	324646	n/a	n/a	86.589	0	3	3
0.28min : 511.90986	0.356008	0.275234	2.829	2.829	1	0.767445	206207	n/a	n/a	86.645	171.95	3	3
0.39min : 204.05780	0.854741	0.827259	1.009	1.009	1	0.971203	1308842	n/a	n/a	7.105	3.137	3	3
0.42min : 162.96119	0.55954	0.512691	0.654	-1.528	1	0.844604	637384	n/a	n/a	105.435	64.102	3	3
0.67min : 499.98460	0.349917	0.512691	0.93	-1.076	1	0.76314	993786	n/a	n/a	9.31	7.589	3	3
0.70min : 308.00651	0.387908	0.12663	0.646	-1.547	1	0.783316	833061	n/a	n/a	86.568	3.446	3	3
0.71min : 567.97187	0.502593	0.827259	0.947	-1.056	1	0.820658	805919	n/a	n/a	9.241	8.947	3	3
0.74min : 417.98167	0.202156	0.275234	0.918	-1.089	1	0.644249	2652227	n/a	n/a	7.695	5.963	3	3
0.78min : 457.88876	0.16066	0.12663	0.954	-1.048	1	0.635329	1432430	n/a	n/a	3.122	3.524	3	3
0.80min : 485.96904	0.240135	0.275234	0.964	-1.037	1	0.674089	4022567	n/a	n/a	3.158	3.308	3	3
0.87min : 615.84755	0.80717	0.827259	1.465	1.465	1	0.959862	375764	n/a	n/a	172.74	172.523	3	3
0.88min : 185.98810	0.333651	0.275234	0.951	-1.051	1	0.756905	7703124	n/a	n/a	2.742	6.633	3	3
0.89min : 403.96598	0.18892	0.12663	0.941	-1.063	1	0.635329	9389069	n/a	n/a	2.409	5.417	3	3
0.91min : 621.94362	0.257953	0.275234	0.945	-1.058	1	0.688572	1977862	n/a	n/a	6.236	3.932	3	3
0.92min : 303.95805	0.982022	1	0.983	-1.017	1	0.999017	892472	n/a	n/a	86.725	87.216	3	3
0.92min : 1341.78230	0.378392	0.512691	1.322	1.322	1	0.780961	795959	n/a	n/a	5.602	49.639	3	3
0.94min : 471.95343	0.191222	0.12663	0.939	-1.064	1	0.635329	11494270	n/a	n/a	2.117	5.554	3	3
0.95min : 253.97536	0.138261	0.12663	0.928	-1.078	1	0.623131	45953496	n/a	n/a	1.911	5.451	3	3
0.95min : 335.97831	0.848874	0.662521	1.159	1.159	1	0.970324	1400156	n/a	n/a	86.925	90.782	3	3
0.99min : 1491.77633	0.354846	0.275234	0.959	-1.043	1	0.767099	809447	n/a	n/a	4.937	4.924	3	3
1.00min : 689.93134	0.339809	0.049535	0.617	-1.622	1	0.759748	1124309	n/a	n/a	86.697	4.539	3	3
1.00min : 629.86161	0.35812	0.275234	0.957	-1.045	1	0.76836	1140244	n/a	n/a	5.24	5.196	3	3
1.02min : 521.93562	0.39972	0.275234	0.653	-1.531	1	0.785831	921391	n/a	n/a	86.576	4.091	3	3
1.02min : 1409.77036	0.575152	0.512691	0.968	-1.033	1	0.850936	1023271	n/a	n/a	3.482	8.01	3	3
1.04min : 611.90212	0.524564	0.512691	0.504	-1.986	1	0.83479	845170	n/a	n/a	172.982	87.502	3	3
1.05min : 1559.75898	0.488204	0.827259	1.423	1.423	1	0.818633	901405	n/a	n/a	6.609	86.866	3	3
1.06min : 1177.77060	0.201474	0.512691	2.872	2.872	1	0.644249	876436	n/a	n/a	2.87	173.005	3	3
1.08min : 588.88527	0.184121	0.19043	0.001	-1703.45	1	0.635329	894514	n/a	n/a	0	86.748	3	3
1.09min : 1327.76605	0.362499	0.12663	0.631	-1.585	1	0.773058	1354449	n/a	n/a	86.571	5.213	3	3
1.09min : 1477.75834	0.227064	0.275234	0.955	-1.047	1	0.669473	1193421	n/a	n/a	3.906	3.959	3	3
1.12min : 757.91951	0.539247	0.512691	1.368	1.368	1	0.837079	915879	n/a	n/a	5.615	86.616	3	3
1.13min : 607.92798	0.210852	0.12663	0.96	-1.042	1	0.655505	4520182	n/a	n/a	3.131	3.572	3	3
1.17min : 1395.74805	0.263258	0.512691	0.96	-1.042	1	0.693542	1651429	n/a	n/a	1.859	4.565	3	3
1.20min : 731.87100	0.559142	0.827259	1.872	1.872	1	0.844604	1761056	n/a	n/a	86.73	173.106	3	3
1.21min : 171.97247	0.37966	0.275234	0.641	-1.559	1	0.780961	28369252	n/a	n/a	86.603	5.175	3	3
1.21min : 1545.74703	0.489276	0.512691	0.704	-1.42	1	0.818633	1232924	n/a	n/a	86.672	2.708	3	3
1.24min : 121.09031	0.985458	0.827259	1.028	1.028	1	0.999017	777061	n/a	n/a	172.98	172.974	3	3
1.25min : 1463.74232	0.966075	0.827259	0.938	-1.066	1	0.999017	1768910	n/a	n/a	173.1	173.106	3	3
1.28min : 1313.74728	0.45036	0.827259	1.466	1.466	1	0.801458	1715717	n/a	n/a	3.889	86.662	3	3
1.32min : 675.91565	0.100119	0.12663	0.954	-1.048	1	0.561289	2500911	n/a	n/a	2.479	2.842	3	3
1.34min : 1681.72524	0.163747	0.049535	0.317	-3.153	1	0.635329	978118	n/a	n/a	173.015	1.665	3	3
1.38min : 1531.72556	0.985682	1	0.987	-1.014	1	0.999017	1844891	n/a	n/a	86.578	86.614	3	3
1.38min : 389.95034	0.225978	0.275234	0.95	-1.053	1	0.66713	20385872	n/a	n/a	3.81	4.802	3	3
1.43min : 1613.73568	0.463075	0.827259	1.451	1.451	1	0.806542	1183632	n/a	n/a	1.9	86.687	3	3
1.43min : 457.93778	0.383876	0.12663	0.643	-1.554	1	0.782631	20606572	n/a	n/a	86.745	6.018	3	3
1.50min : 1623.78472	0.931376	1	0.937	-1.068	1	0.99782	1042380	n/a	n/a	88.127	86.696	3	3
1.55min : 1749.71414	0.991387	1	0.992	-1.008	1	0.999017	738562	n/a	n/a	86.696	86.627	3	3
1.65min : 229.92229	0.887219	0.827259	1.094	1.094	1	0.982693	720601	n/a	n/a	54.909	88.871	3	3
1.72min : 1599.71857	0.939211	0.662521	1.059	1.059	1	0.998203	1661649	n/a	n/a	86.681	86.796	3	3
1.81min : 375.88571	0.407695	0.275234	0.658	-1.52	1	0.788904	1417033	n/a	n/a	86.646	2.391	3	3
1.83min : 525.92506	0.395067	0.12663	0.65	-1.539	1	0.783316	8338892	n/a	n/a	86.84	5.685	3	3
1.84min : 239.91091	0.545757	0.827259	0.27	-3.699	1	0.839655	2021710	n/a	n/a	172.885	173.118	3	3
1.85min : 593.91228	0.957755	0.827259	0.997	-1.003	1	0.999017	7620140	n/a	n/a	4.782	6.123	3	3
1.90min : 1217.72505	0.996156	0.827259	1	-1	1	0.999017	1578416	n/a	n/a	5.28	4.363	3	3
1.91min : 1735.69709	0.396286	0.275234	0.651	-1.537	1	0.783316	1072729	n/a	n/a	86.778	3.884	3	3
1.91min : 1585.70024	0.412008	0.275234	0.66	-1.515	1	0.78968	1869390	n/a	n/a	86.716	3.895	3	3
1.91min : 1517.71196	0.407479	0.275234	0.658	-1.521	1	0.788904	2084363	n/a	n/a	86.687	3.021	3	3
1.93min : 865.86508	0.742258	0.827259	1.041	1.041	1	0.949612	1373905	n/a	n/a	13.554	14.32	3	3
1.93min : 649.86538	0.503959	0.512691	0.71	-1.409	1	0.821649	2120605	n/a	n/a	86.661	16.959	3	3
1.93min : 443.87323	0.394978	0.12663	0.65	-1.537	1	0.783316	1750462	n/a	n/a	86.61	3.674	3	3
1.94min : 139.95167	0.778106	0.827259	0.995	-1.005	1	0.956432	1705210	n/a	n/a	2.436	1.246	3	3
1.94min : 894.83359	0.526222	0.512691	0.506	-1.975	1	0.83479	856660	n/a	n/a	172.993	86.86	3	3
1.95min : 265.95947	0.470414	0.827259	0.693	-1.443	1	0.80986	1183332	n/a	n/a	86.763	5.399	3	3
1.95min : 1653.68924	0.967746	0.827259	1.002	1.002	1	0.999017	1572850	n/a	n/a	7.357	5.721	3	3
1.95min : 1789.66637	0.996484	0.827259	0.993	-1.007	1	0.999017	767034	n/a	n/a	172.975	172.977	3	3
1.96min : 1581.73357	0.002262	0.049535	2.28	2.28	1	0.060797	642452	n/a	n/a	10.391	18.127	3	3
1.96min : 1721.67784	0.844009	0.827259	1.013	1.013	1	0.968594	1217492	n/a	n/a	9.193	4.893	3	3
1.97min : 1149.73650	0.994643	0.827259	1	1	1	0.999017	1159129	n/a	n/a	3.247	3.756	3	3
1.97min : 717.85375	0.743897	0.827259	1.017	1.017	1	0.949612	2404802	n/a	n/a	6.215	5.282	3	3
1.97min : 1503.69054	0.696207	0.827259	1.022	1.022	1	0.927795	2334354	n/a	n/a	6.904	5.752	3	3
1.99min : 196.07119	0.299033	0.512691	0.769	-1.3	1	0.731574	1495164	n/a	n/a	37.457	2.132	3	3
2.00min : 1639.66550	0.461246	0.512691	1.052	1.052	1	0.806542	1753581	n/a	n/a	8.876	5.621	3	3
2.00min : 375.93463	0.937547	0.827259	1.005	1.005	1	0.998203	31365082	n/a	n/a	7.894	5.178	3	3
2.01min : 785.84154	0.040597	0.049535	1.24	1.24	1	0.328495	2021888	n/a	n/a	8.568	5.36	3	3
2.02min : 973.80395	0.390161	0.382733	3.016	3.016	1	0.783316	87666	n/a	n/a	106.041	84.971	3	3
2.02min : 1593.63166	0.565928	0.827259	0.319	-3.135	1	0.844948	207268	n/a	n/a	88.177	172.363	3	3
2.02min : 1723.62757	0.904003	1	0.857	-1.167	1	0.99126	261039	n/a	n/a	169.897	125.466	3	3
2.02min : 1815.60963	0.982206	0.827259	0.968	-1.033	1	0.999017	40874	n/a	n/a	168.85	168.99	3	3
2.02min : 923.81343	0.48348	0.512691	1.418	1.418	1	0.818633	691892	n/a	n/a	44.882	68.933	3	3
2.02min : 880.81542	0.316456	0.275234	0.281	-3.555	1	0.747744	240271	n/a	n/a	171.636	92.051	3	3
2.02min : 1625.65567	0.104586	0.049535	5.654	5.654	1	0.568999	1031358	n/a	n/a	54.25	123.856	3	3
2.02min : 1461.64674	0.512913	0.275234	0.714	-1.401	1	0.827103	57802	n/a	n/a	85.819	23.381	3	3
2.02min : 1707.66002	0.426032	0.512691	0.668	-1.497	1	0.790085	1210468	n/a	n/a	86.779	6.049	3	3
2.02min : 560.85308	0.812092	0.512691	1.3	1.3	1	0.959883	279008	n/a	n/a	113.061	142.42	3	3
2.02min : 510.24367	0.351583	0.275234	1.109	1.109	1	0.763743	31650	n/a	n/a	1.595	15.678	3	3
2.02min : 512.25895	0.7743	0.512691	0.959	-1.043	1	0.956432	32561	n/a	n/a	17.039	16.533	3	3
2.02min : 292.16490	0.886517	0.275234	1.102	1.102	1	0.982693	503305	n/a	n/a	76.884	78.989	3	3
2.02min : 567.86143	0.120701	0.049535	0.791	-1.264	1	0.596524	1026344	n/a	n/a	7.552	14.797	3	3
2.02min : 303.29280	0.912912	0.275234	1.01	1.01	1	0.991918	183739	n/a	n/a	11.004	10.787	3	3
2.02min : 317.27190	0.965814	0.827259	0.998	-1.002	1	0.999017	32761	n/a	n/a	5.143	4.348	3	3
2.02min : 317.97355	0.686897	0.827259	1.028	1.028	1	0.922728	761223	n/a	n/a	8.696	6.785	3	3
2.02min : 361.91893	0.456764	0.512691	1.064	1.064	1	0.806294	2551359	n/a	n/a	3.714	11.879	3	3
2.02min : 703.83803	0.427433	0.512691	1.081	1.081	1	0.790085	137216	n/a	n/a	4.952	13.994	3	3
2.02min : 1499.73295	0.045921	0.049535	2.151	2.151	1	0.356905	670915	n/a	n/a	23.445	48.015	3	3
2.02min : 1485.71410	0.866064	0.827259	0.995	-1.006	1	0.975702	73291	n/a	n/a	4.523	2.631	3	3
2.02min : 1257.68067	0.733632	0.827259	1.011	1.011	1	0.946316	66160	n/a	n/a	3.39	3.797	3	3
2.02min : 1203.70346	0.82273	0.827259	1.021	1.021	1	0.965157	1284862	n/a	n/a	13.132	5.216	3	3
2.02min : 1189.69950	0.806378	0.827259	1.013	1.013	1	0.959862	56325	n/a	n/a	8.138	1.684	3	3
2.02min : 482.24878	0.056354	0.049535	1.053	1.053	1	0.418083	45430	n/a	n/a	0.503	2.389	3	3
2.02min : 157.95678	0.914068	0.827259	0.994	-1.006	1	0.992703	39228312	n/a	n/a	8.481	2.861	3	3
2.02min : 410.19146	0.036345	0.049535	0.945	-1.058	1	0.30759	50011	n/a	n/a	2.474	1.267	3	3
2.02min : 1775.64091	0.67351	0.827259	1.041	1.041	1	0.915508	1048756	n/a	n/a	12.621	8.16	3	3
2.02min : 1771.67952	0.343852	0.275234	1.421	1.421	1	0.76229	352783	n/a	n/a	29.096	53.289	3	3
2.02min : 837.83256	0.403743	0.512691	1.073	1.073	1	0.78795	168734	n/a	n/a	11.211	3.654	3	3
2.02min : 394.19647	0.508089	0.512691	0.985	-1.016	1	0.821696	36212	n/a	n/a	2.839	2.37	3	3
2.02min : 1621.68413	0.274491	0.049535	1.051	1.051	1	0.708075	58545	n/a	n/a	0.399	5.928	3	3
2.02min : 1635.70440	0.926016	0.827259	1.05	1.05	1	0.997028	536855	n/a	n/a	66.81	50.126	3	3
2.02min : 443.92218	0.798643	0.827259	1.015	1.015	1	0.959862	25193440	n/a	n/a	7.387	6.132	3	3
2.02min : 1529.63482	0.507544	0.275234	0.979	-1.022	1	0.821696	48970	n/a	n/a	3.575	3.662	3	3
2.02min : 769.84414	0.749929	0.512691	0.972	-1.029	1	0.94985	291560	n/a	n/a	10.808	9.412	3	3
2.02min : 771.82588	0.527523	0.827259	1.051	1.051	1	0.83479	106084	n/a	n/a	5.096	11.119	3	3
2.02min : 1553.69798	0.176083	0.12663	0.948	-1.055	1	0.635329	72764	n/a	n/a	3.376	4.301	3	3
2.02min : 1557.66540	0.38192	0.275234	1.464	1.464	1	0.782205	1308848	n/a	n/a	36.13	62.148	3	3
2.02min : 280.09224	0.17089	0.12663	1.036	1.036	1	0.635329	675736	n/a	n/a	2.652	2.48	3	3
2.02min : 905.81584	0.731321	0.827259	0.928	-1.078	1	0.946244	82910	n/a	n/a	18.512	28.811	3	3
2.02min : 275.92650	0.456631	0.275234	1.038	1.038	1	0.806294	4503827	n/a	n/a	5.673	5.354	3	3
2.02min : 1611.63187	0.549155	0.827259	0.938	-1.066	1	0.839655	89056	n/a	n/a	15.726	4.092	3	3
2.02min : 839.81504	0.478059	0.827259	0.927	-1.078	1	0.815089	68800	n/a	n/a	15.575	3.238	3	3
2.02min : 851.84846	0.36569	0.12663	2.278	2.278	1	0.774108	1335349	n/a	n/a	80.667	100.12	3	3
2.02min : 1475.65555	0.861386	0.512691	1.009	1.009	1	0.974867	126994	n/a	n/a	3.806	7.547	3	3
2.02min : 1417.72995	0.591314	0.512691	1.017	1.017	1	0.860923	61836	n/a	n/a	4.457	0.722	3	3
2.02min : 497.89394	0.3222	0.275234	0.924	-1.082	1	0.751015	842051	n/a	n/a	2.797	10.097	3	3
2.02min : 1421.68946	0.579169	0.512691	1.064	1.064	1	0.853409	1989208	n/a	n/a	14.436	9.325	3	3
2.02min : 1325.67121	0.937235	0.512691	0.997	-1.003	1	0.998203	72060	n/a	n/a	6.246	0.95	3	3
2.02min : 501.87101	0.51866	0.275234	1.05	1.05	1	0.831676	1627093	n/a	n/a	9.379	7.052	3	3
2.02min : 1393.65618	0.841653	0.512691	0.992	-1.008	1	0.967129	68986	n/a	n/a	5.648	2.695	3	3
2.02min : 701.85614	0.813621	0.827259	0.981	-1.019	1	0.959883	568217	n/a	n/a	8.908	9.773	3	3
2.02min : 1339.68057	0.406532	0.275234	2.415	2.415	1	0.788904	606998	n/a	n/a	97.305	12.876	3	3
2.02min : 1353.70163	0.565829	0.512691	1.038	1.038	1	0.844948	2080861	n/a	n/a	8.285	6.104	3	3
2.02min : 1285.71299	0.800695	0.827259	1.014	1.014	1	0.959862	1932510	n/a	n/a	6.389	5.964	3	3
2.02min : 635.84934	0.386096	0.275234	1.729	1.729	1	0.783316	952815	n/a	n/a	51.813	94.098	3	3
2.02min : 633.86869	0.573918	0.827259	0.957	-1.045	1	0.850936	678617	n/a	n/a	7.054	9.92	3	3
2.02min : 136.05000	0.018554	0.049535	1.209	1.209	1	0.203413	525188	n/a	n/a	5.648	6.516	3	3
2.02min : 122.03559	0.218292	0.12663	1.044	1.044	1	0.659809	759908	n/a	n/a	4.063	2.676	3	3
2.02min : 222.08676	0.904948	0.827259	1.004	1.004	1	0.991754	1283186	n/a	n/a	4.137	2.763	3	3
2.02min : 1649.72064	0.797034	0.827259	1.213	1.213	1	0.959862	568634	n/a	n/a	82.548	89.23	3	3
2.02min : 1335.73932	0.488508	0.512691	1.943	1.943	1	0.818633	418075	n/a	n/a	77.314	152.844	3	3
2.02min : 569.85844	0.394437	0.512691	1.387	1.387	1	0.783316	1044257	n/a	n/a	44.676	17.488	3	3
2.02min : 991.80247	0.818296	0.827259	1.194	1.194	1	0.962329	220876	n/a	n/a	77.826	100.789	3	3
2.02min : 1489.67909	0.758801	0.827259	1.187	1.187	1	0.95267	1688295	n/a	n/a	47.888	79.659	3	3
2.02min : 1747.60753	0.399761	0.512691	0.654	-1.528	1	0.785831	55548	n/a	n/a	86.249	2.316	3	3
2.02min : 1693.64244	0.857571	0.827259	1.22	1.22	1	0.972481	729121	n/a	n/a	141.156	91.636	3	3
2.02min : 1607.66906	0.882835	0.512691	1.105	1.105	1	0.980642	51529	n/a	n/a	70.594	85.869	3	3
2.02min : 907.80458	0.966664	0.662521	1.032	1.032	1	0.999017	42226	n/a	n/a	85.674	85.537	3	3
2.02min : 1689.67335	0.330304	0.049535	0.613	-1.63	1	0.756905	54113	n/a	n/a	85.671	5.173	3	3
2.02min : 1733.60786	0.531226	0.827259	0.724	-1.381	1	0.83479	28661	n/a	n/a	85.255	24.8	3	3
2.02min : 941.79416	0.239452	0.275234	0.845	-1.183	1	0.672999	33926	n/a	n/a	19.069	9.126	3	3
2.02min : 331.32369	0.435944	0.512691	0.857	-1.167	1	0.796443	40601	n/a	n/a	29.807	4.542	3	3
2.02min : 1665.61388	0.44727	0.827259	0.684	-1.463	1	0.800614	33083	n/a	n/a	85.416	3.944	3	3
2.02min : 1471.71035	0.545272	0.827259	0.733	-1.364	1	0.839655	56872	n/a	n/a	85.809	20.166	3	3
2.02min : 919.83439	0.870712	0.827259	0.917	-1.091	1	0.975702	160837	n/a	n/a	60.89	61.362	3	3
2.02min : 1761.63151	0.694545	0.512691	1.791	1.791	1	0.927007	555678	n/a	n/a	150.681	172.691	3	3
2.02min : 365.89648	0.321808	0.12663	0.604	-1.655	1	0.751015	1339253	n/a	n/a	87.191	13.983	3	3
2.02min : 948.80467	0.750478	0.512691	1.458	1.458	1	0.94985	361593	n/a	n/a	145.563	65.89	3	3
2.02min : 1597.62703	0.402875	0.275234	0.406	-2.464	1	0.787484	39077	n/a	n/a	167.414	85.801	3	3
2.02min : 1757.65795	0.772898	0.827259	0.728	-1.373	1	0.956432	43525	n/a	n/a	169.243	87.681	3	3
2.03min : 1349.74592	0.214133	0.275234	0.974	-1.027	1	0.658404	42521	n/a	n/a	2.622	0.142	3	3
2.03min : 511.90948	0.864774	0.827259	1.01	1.01	1	0.975702	9461968	n/a	n/a	7.981	5.154	3	3
2.03min : 238.08162	0.950234	0.512691	1.036	1.036	1	0.999017	1139325	n/a	n/a	64.364	66.909	3	3
2.03min : 1513.74655	0.937942	0.662521	1.061	1.061	1	0.998203	666254	n/a	n/a	86.945	86.596	3	3
2.03min : 756.87319	0.984682	0.827259	0.972	-1.029	1	0.999017	575478	n/a	n/a	172.892	172.901	3	3
2.04min : 797.87621	0.994474	0.827259	1	1	1	0.999017	1718954	n/a	n/a	4.929	5.992	3	3
2.04min : 647.83421	0.496651	0.827259	0.708	-1.413	1	0.820381	643592	n/a	n/a	86.698	4.595	3	3
2.05min : 471.95379	0.826177	0.275234	1.032	1.032	1	0.966129	352008	n/a	n/a	15.628	16.946	3	3
2.05min : 321.96288	0.443657	0.827259	1.083	1.083	1	0.797606	135692	n/a	n/a	2.887	15.162	3	3
2.05min : 185.98817	0.605521	0.827259	0.952	-1.051	1	0.873541	261699	n/a	n/a	5.319	13.34	3	3
2.05min : 579.89675	0.418998	0.512691	1.331	1.331	1	0.78968	8440172	n/a	n/a	24.085	53.158	3	3
2.05min : 783.86005	0.304529	0.275234	1.549	1.549	1	0.736177	530700	n/a	n/a	45.064	19.264	3	3
2.05min : 253.97664	0.324735	0.12663	1.024	1.024	1	0.754853	1322342	n/a	n/a	0.63	3.173	3	3
2.05min : 729.88819	0.410426	0.275234	0.668	-1.497	1	0.78968	3491909	n/a	n/a	83.378	4.069	3	3
2.05min : 121.09024	0.251299	0.275234	2.212	2.212	1	0.684163	1836336	n/a	n/a	30.958	131.38	3	3
2.05min : 715.87215	0.402076	0.512691	2.829	2.829	1	0.786975	2867198	n/a	n/a	106.139	19.595	3	3
2.05min : 661.90007	0.392364	0.275234	0.658	-1.52	1	0.783316	4242683	n/a	n/a	83.254	3.939	3	3
2.05min : 647.88420	0.436875	0.275234	2.404	2.404	1	0.796443	3280531	n/a	n/a	104.835	37.308	3	3
2.05min : 389.95044	0.178704	0.049535	1.121	1.121	1	0.635329	652291	n/a	n/a	1.554	10.441	3	3
2.05min : 457.93801	0.35602	0.12663	1.601	1.601	1	0.767445	655618	n/a	n/a	10.265	87.518	3	3
2.07min : 267.99113	0.311252	0.12663	1.059	1.059	1	0.743713	213464	n/a	n/a	3.892	7.385	3	3
2.07min : 180.07632	0.259458	0.275234	1.061	1.061	1	0.688572	362100	n/a	n/a	6.315	3.96	3	3
2.07min : 204.05783	0.320703	0.275234	1.078	1.078	1	0.751015	71942	n/a	n/a	9.604	3.604	3	3
2.07min : 485.96938	0.085372	0.12663	1.228	1.228	1	0.511411	124486	n/a	n/a	11.307	7.765	3	3
2.07min : 417.98196	0.774876	0.827259	1.029	1.029	1	0.956432	74388	n/a	n/a	14.685	4.441	3	3
2.08min : 194.09197	0.803255	0.827259	1.019	1.019	1	0.959862	223140	n/a	n/a	10.35	6.115	3	3
2.09min : 345.01773	0.391139	0.512691	1.621	1.621	1	0.783316	202474	n/a	n/a	15.031	98.783	3	3
2.10min : 359.03355	0.615851	0.512691	1.317	1.317	1	0.881641	83066	n/a	n/a	30.065	89.009	3	3
2.10min : 209.04296	0.445753	0.512691	1.456	1.456	1	0.800115	329989	n/a	n/a	14.426	83.282	3	3
2.10min : 162.01090	0.156655	0.049535	0.106	-9.424	1	0.635329	1937721	n/a	n/a	44.472	69.929	3	3
2.14min : 119.98896	0.015509	0.049535	1.048	1.048	1	0.186514	2874571	n/a	n/a	1.478	1.32	3	3
2.15min : 119.07460	0.403803	0.512691	1.506	1.506	1	0.78795	512219	n/a	n/a	19.407	82.484	3	3
2.15min : 165.07911	0.505147	0.512691	1.389	1.389	1	0.821696	649169	n/a	n/a	17.032	82.692	3	3
2.24min : 236.95882	0.752493	0.512691	0.93	-1.075	1	0.94985	251732	n/a	n/a	31.966	18.847	3	3
2.34min : 302.09052	0.74889	0.512691	1.075	1.075	1	0.94985	338267	n/a	n/a	32.736	7.637	3	3
2.35min : 319.11658	0.960406	0.512691	0.985	-1.015	1	0.999017	842328	n/a	n/a	46.96	9.114	3	3
2.45min : 239.95977	0.354712	0.382733	0.391	-2.558	1	0.767099	65642	n/a	n/a	86.618	87.58	3	3
2.61min : 213.98030	0.405371	0.275234	1.525	1.525	1	0.788904	2356967	n/a	n/a	5.826	86.838	3	3
2.64min : 232.97479	0.734858	0.827259	1.031	1.031	1	0.946534	1254148	n/a	n/a	4.635	13.46	3	3
2.65min : 225.94428	0.806412	0.827259	0.862	-1.16	1	0.959862	107694	n/a	n/a	80.12	59.333	3	3
2.67min : 221.97763	0.760794	0.512691	0.85	-1.177	1	0.953083	1242774	n/a	n/a	87.974	4.766	3	3
2.69min : 880.40414	0.419493	0.512691	1.127	1.127	1	0.78968	454038	n/a	n/a	19.327	3.546	3	3
2.72min : 333.13263	0.370188	0.512691	1.532	1.532	1	0.776719	182546	n/a	n/a	52.464	6.733	3	3
2.75min : 185.02693	0.374472	0.049535	1.567	1.567	1	0.776719	2991268	n/a	n/a	1.614	86.622	3	3
2.79min : 412.16042	0.654521	0.512691	0.893	-1.119	1	0.906489	169475	n/a	n/a	38.098	13.977	3	3
2.85min : 949.46184	0.775387	0.512691	0.944	-1.06	1	0.956432	97661	n/a	n/a	31.592	3.872	3	3
2.85min : 1015.40853	0.411119	0.512691	0.858	-1.166	1	0.78968	110679	n/a	n/a	27.622	7.958	3	3
2.87min : 325.20002	0.284535	0.275234	1.656	1.656	1	0.718411	1340471	n/a	n/a	17.625	78.835	3	3
2.89min : 239.08718	0.247484	0.512691	0.384	-2.603	1	0.677811	216197	n/a	n/a	172.398	8.063	3	3
2.89min : 115.06442	0.487789	0.512691	1.085	1.085	1	0.818633	258073	n/a	n/a	15.778	6.217	3	3
2.90min : 326.14691	0.883221	0.827259	1.018	1.018	1	0.980642	251177	n/a	n/a	9.742	17.375	3	3
2.91min : 216.09741	0.430644	0.512691	1.081	1.081	1	0.790466	442212	n/a	n/a	8.002	13.103	3	3
2.94min : 775.32195	0.094346	0.049535	1.129	1.129	1	0.547159	107178	n/a	n/a	6.35	7.265	3	3
2.94min : 731.35711	0.073354	0.12663	1.182	1.182	1	0.481563	154567	n/a	n/a	6.036	10.314	3	3
2.95min : 709.37473	0.29712	0.275234	1.13	1.13	1	0.728829	282519	n/a	n/a	12.114	12.884	3	3
2.96min : 228.14737	0.375545	0.512691	1.546	1.546	1	0.776719	1125586	n/a	n/a	13.437	83.461	3	3
2.97min : 276.11093	0.677337	0.827259	1.153	1.153	1	0.916863	130453	n/a	n/a	45.536	22.485	3	3
2.97min : 752.35818	0.351623	0.512691	1.072	1.072	1	0.763743	243119	n/a	n/a	8.564	7.242	3	3
3.01min : 929.33805	0.681809	0.827259	0.916	-1.092	1	0.919355	101649	n/a	n/a	32.962	8.599	3	3
3.04min : 444.22169	0.823353	0.827259	0.956	-1.046	1	0.965157	510789	n/a	n/a	23.698	22.734	3	3
3.04min : 414.21118	0.863619	0.827259	1.11	1.11	1	0.975702	146251	n/a	n/a	67.883	72.207	3	3
3.06min : 734.29435	0.424183	0.12663	1.551	1.551	1	0.790085	192007	n/a	n/a	44.847	81.379	3	3
3.06min : 650.33697	0.292459	0.12663	1.398	1.398	1	0.724804	157398	n/a	n/a	35.043	14.942	3	3
3.06min : 643.34371	0.238834	0.275234	1.239	1.239	1	0.672312	187853	n/a	n/a	18.721	18.422	3	3
3.06min : 690.33020	0.519162	0.512691	0.843	-1.187	1	0.831897	186721	n/a	n/a	2.826	35.11	3	3
3.06min : 320.04765	0.089512	0.049535	0.003	-310.983	1	0.525795	166074	n/a	n/a	0	55.448	3	3
3.07min : 783.20758	0.30413	0.12663	0.865	-1.157	1	0.736177	234215	n/a	n/a	19.826	1.932	3	3
3.08min : 534.24162	0.620182	0.275234	1.125	1.125	1	0.885145	133238	n/a	n/a	23.486	30.283	3	3
3.09min : 323.05802	0.058097	0.049535	232.659	232.659	1	0.423792	140701	n/a	n/a	43.488	36.548	3	3
3.11min : 132.06837	0.044893	0.049535	0.753	-1.328	1	0.351304	347108	n/a	n/a	14.032	3.444	3	3
3.11min : 846.29053	0.193804	0.275234	0.842	-1.188	1	0.635778	177743	n/a	n/a	16.48	10.34	3	3
3.11min : 624.30204	0.437085	0.275234	1.209	1.209	1	0.796443	142684	n/a	n/a	30.62	12.978	3	3
3.13min : 903.38093	0.330156	0.275234	0.601	-1.665	1	0.756905	244811	n/a	n/a	89.739	21.831	3	3
3.13min : 942.47585	0.220787	0.12663	0.719	-1.39	1	0.660798	1195867	n/a	n/a	21.689	27.815	3	3
3.13min : 837.43434	0.743454	0.512691	1.025	1.025	1	0.949612	298370	n/a	n/a	2.069	11.234	3	3
3.14min : 859.41503	0.653805	0.827259	1.117	1.117	1	0.906489	157798	n/a	n/a	17.869	35.956	3	3
3.14min : 179.09432	0.316036	0.512691	0.893	-1.12	1	0.747744	93718	n/a	n/a	15.733	3.764	3	3
3.14min : 387.45554	0.420134	0.512691	0.86	-1.163	1	0.78968	110921	n/a	n/a	25.154	15.603	3	3
3.14min : 882.28867	0.105921	0.049535	0.846	-1.182	1	0.570891	306256	n/a	n/a	12.242	5.513	3	3
3.15min : 860.30523	0.073826	0.049535	0.806	-1.24	1	0.481563	573686	n/a	n/a	13.405	4.51	3	3
3.18min : 472.21668	0.918337	0.827259	1.025	1.025	1	0.995437	296613	n/a	n/a	27.375	28.719	3	3
3.18min : 419.14442	0.763337	0.827259	1.073	1.073	1	0.953395	79164	n/a	n/a	29.336	23.148	3	3
3.19min : 187.06341	0.321044	0.275234	1.187	1.187	1	0.751015	2185444	n/a	n/a	19.585	15.859	3	3
3.19min : 204.08989	0.374292	0.275234	1.168	1.168	1	0.776719	595967	n/a	n/a	21.108	13.652	3	3
3.20min : 216.11052	0.654576	0.512691	1.171	1.171	1	0.906489	208574	n/a	n/a	32.482	47.663	3	3
3.20min : 814.39174	0.782963	0.827259	0.975	-1.026	1	0.959287	148293	n/a	n/a	13.606	5.77	3	3
3.21min : 792.41001	0.996693	0.512691	1	1	1	0.999017	231502	n/a	n/a	14.944	2.359	3	3
3.21min : 430.24281	0.480178	0.275234	1.176	1.176	1	0.817591	676988	n/a	n/a	17.341	32.636	3	3
3.22min : 223.08457	0.600927	0.827259	0.899	-1.113	1	0.870834	72315	n/a	n/a	18.727	25.47	3	3
3.22min : 856.40497	0.793767	0.512691	0.982	-1.018	1	0.959862	115429	n/a	n/a	10.549	1.281	3	3
3.24min : 351.05616	0.80292	0.827259	1.025	1.025	1	0.959862	176974	n/a	n/a	12.707	9.354	3	3
3.25min : 826.18588	0.871162	0.827259	1.037	1.037	1	0.975702	124962	n/a	n/a	23.653	28.228	3	3
3.26min : 795.25438	0.159963	0.12663	0.847	-1.18	1	0.635329	750781	n/a	n/a	12.608	10.998	3	3
3.26min : 422.21593	0.168683	0.12663	0.834	-1.199	1	0.635329	203104	n/a	n/a	16.717	8.665	3	3
3.26min : 755.26193	0.457872	0.512691	0.855	-1.17	1	0.806542	266376	n/a	n/a	18.484	25.478	3	3
3.27min : 565.24557	0.591444	0.512691	0.873	-1.145	1	0.860923	142747	n/a	n/a	33.919	22.959	3	3
3.29min : 241.14253	0.400645	0.512691	1.291	1.291	1	0.785831	327382	n/a	n/a	11.286	47.282	3	3
3.29min : 469.29003	0.742803	0.827259	1.043	1.043	1	0.949612	120464	n/a	n/a	18.909	3.427	3	3
3.29min : 214.13167	0.421671	0.275234	1.266	1.266	1	0.78968	276355	n/a	n/a	17.755	44.098	3	3
3.30min : 447.17793	0.466969	0.275234	1.455	1.455	1	0.807337	304126	n/a	n/a	54.349	56.355	3	3
3.30min : 910.33292	0.711694	0.827259	0.956	-1.046	1	0.935224	193633	n/a	n/a	18.356	3.778	3	3
3.30min : 329.19472	0.400834	0.275234	1.235	1.235	1	0.785831	475180	n/a	n/a	16.804	36.507	3	3
3.31min : 1145.58176	0.218153	0.049535	0.777	-1.287	1	0.659809	79781	n/a	n/a	28.524	11.007	3	3
3.32min : 515.28512	0.123127	0.049535	1.452	1.452	1	0.598072	111124	n/a	n/a	21.504	24.188	3	3
3.33min : 1171.38859	0.1152	0.12663	0.699	-1.431	1	0.586471	78349	n/a	n/a	23.001	20.01	3	3
3.34min : 323.14979	0.507269	0.827259	0.697	-1.435	1	0.821696	231799	n/a	n/a	92.133	22.696	3	3
3.34min : 295.18954	0.5067	0.275234	1.212	1.212	1	0.821696	59641	n/a	n/a	24.496	40.13	3	3
3.34min : 503.23623	0.070175	0.049535	1.246	1.246	1	0.467489	143337	n/a	n/a	7.626	13.67	3	3
3.34min : 521.28498	0.215593	0.275234	1.281	1.281	1	0.658941	141107	n/a	n/a	9.869	27.792	3	3
3.34min : 956.46112	0.304578	0.275234	0.892	-1.121	1	0.736177	257955	n/a	n/a	12.705	11.16	3	3
3.34min : 258.19426	0.063678	0.049535	3.645	3.645	1	0.449084	140708	n/a	n/a	38.354	105.853	3	3
3.35min : 473.16657	0.395714	0.275234	0.843	-1.186	1	0.783316	238116	n/a	n/a	23.064	20.869	3	3
3.35min : 1000.43158	0.948162	1	1.053	1.053	1	0.999017	126912	n/a	n/a	87.997	94.342	3	3
3.35min : 344.17010	0.809843	0.827259	1.202	1.202	1	0.959883	357265	n/a	n/a	72.117	104.736	3	3
3.35min : 941.44450	0.980695	0.512691	0.996	-1.004	1	0.999017	164826	n/a	n/a	23.629	3.896	3	3
3.35min : 261.11101	0.643099	0.512691	0.879	-1.137	1	0.899316	100161	n/a	n/a	43.837	4.93	3	3
3.36min : 1280.58133	0.364796	0.275234	0.873	-1.145	1	0.773245	130806	n/a	n/a	14.193	17.181	3	3
3.36min : 618.21442	0.791352	0.827259	0.988	-1.012	1	0.959862	202661	n/a	n/a	6.4	2.871	3	3
3.37min : 646.30631	0.125952	0.12663	0.73	-1.369	1	0.601488	160109	n/a	n/a	26.957	10.452	3	3
3.37min : 550.25519	0.184313	0.19043	0.002	-469.892	1	0.635329	247954	n/a	n/a	0	86.675	3	3
3.38min : 272.17205	0.000495	0.049535	1071.67	1071.67	1	0.041238	376231	n/a	n/a	3.851	0	3	3
3.39min : 366.19012	0.596373	0.827259	1.329	1.329	1	0.866459	123025	n/a	n/a	29.62	87.321	3	3
3.39min : 1043.33004	0.058312	0.049535	0.723	-1.383	1	0.423792	79798	n/a	n/a	19.58	10.694	3	3
3.39min : 878.38879	0.763451	0.662521	1.273	1.273	1	0.953395	198349	n/a	n/a	86.979	96.232	3	3
3.39min : 1135.44286	0.567265	0.827259	0.904	-1.107	1	0.844981	124719	n/a	n/a	26.579	8.44	3	3
3.40min : 932.49368	0.870452	0.827259	1.279	1.279	1	0.975702	687995	n/a	n/a	172.951	166.882	3	3
3.42min : 466.24689	0.62699	0.827259	0.591	-1.691	1	0.888163	626504	n/a	n/a	172.926	87.153	3	3
3.43min : 661.34228	0.178548	0.275234	1.451	1.451	1	0.635329	194716	n/a	n/a	6.338	39.111	3	3
3.43min : 212.11583	0.156823	0.12663	1.176	1.176	1	0.635329	372860	n/a	n/a	1.5	13.885	3	3
3.43min : 1050.50746	0.076804	0.049535	1.85	1.85	1	0.487489	230037	n/a	n/a	23.737	4.958	3	3
3.44min : 129.04276	0.535361	0.827259	1.087	1.087	1	0.835023	452486	n/a	n/a	18.471	4.461	3	3
3.44min : 473.24800	0.309887	0.512691	0.758	-1.32	1	0.743014	142211	n/a	n/a	41.189	10.553	3	3
3.45min : 260.12325	0.367332	0.512691	1.115	1.115	1	0.775743	211502	n/a	n/a	15.382	4.726	3	3
3.45min : 361.16279	0.558312	0.827259	1.354	1.354	1	0.844604	208305	n/a	n/a	20.268	86.393	3	3
3.48min : 637.28141	0.311326	0.275234	1.187	1.187	1	0.743713	420174	n/a	n/a	19.205	15.151	3	3
3.50min : 457.25358	0.835221	0.827259	0.981	-1.02	1	0.967129	324407	n/a	n/a	12.088	9.405	3	3
3.50min : 1310.59181	0.865272	0.827259	0.966	-1.035	1	0.975702	91336	n/a	n/a	29.163	15.662	3	3
3.50min : 298.64510	0.500749	0.275234	1.512	1.512	1	0.820381	210773	n/a	n/a	55.037	86.34	3	3
3.50min : 432.18813	0.995845	0.827259	1.008	1.008	1	0.999017	158723	n/a	n/a	172.106	172.098	3	3
3.51min : 369.08180	0.660622	0.512691	0.857	-1.167	1	0.909351	567337	n/a	n/a	56.28	7.949	3	3
3.51min : 216.09586	0.855113	0.662521	1.15	1.15	1	0.971203	174960	n/a	n/a	87.431	87.081	3	3
3.51min : 401.05408	0.50864	0.512691	0.804	-1.243	1	0.821798	70025	n/a	n/a	52.746	4.639	3	3
3.51min : 598.27807	0.195202	0.12663	1.106	1.106	1	0.63711	511414	n/a	n/a	8.621	6.332	3	3
3.52min : 1057.34603	0.45946	0.275234	0.82	-1.219	1	0.806542	263054	n/a	n/a	37.086	22.214	3	3
3.53min : 341.08724	0.893791	0.512691	0.945	-1.059	1	0.984344	71761	n/a	n/a	66.232	14.152	3	3
3.53min : 1597.74019	0.855169	0.827259	0.948	-1.054	1	0.971203	63622	n/a	n/a	32.494	33.891	3	3
3.54min : 280.10553	0.816211	0.512691	1.039	1.039	1	0.960867	106327	n/a	n/a	23.129	11.055	3	3
3.55min : 453.25863	0.802955	0.827259	0.956	-1.046	1	0.959862	663058	n/a	n/a	0.961	26.946	3	3
3.55min : 427.24308	0.485221	0.275234	1.092	1.092	1	0.818633	195196	n/a	n/a	11.028	16.597	3	3
3.55min : 456.22080	0.422492	0.275234	0.667	-1.5	1	0.78968	272800	n/a	n/a	86.43	9.64	3	3
3.55min : 1367.61437	0.882037	0.512691	0.933	-1.071	1	0.980279	347975	n/a	n/a	73.374	6.553	3	3
3.55min : 865.30906	0.979755	0.512691	0.996	-1.004	1	0.999017	88332	n/a	n/a	23.403	9.885	3	3
3.55min : 250.09169	0.672668	0.512691	0.51	-1.959	1	0.915508	494507	n/a	n/a	28.023	172.851	3	3
3.56min : 750.34996	0.638985	0.827259	1.058	1.058	1	0.896305	132782	n/a	n/a	12.545	14.846	3	3
3.56min : 1313.69429	0.89219	0.827259	0.974	-1.027	1	0.984344	336493	n/a	n/a	15.742	26.439	3	3
3.57min : 801.22942	0.307416	0.512691	0.875	-1.143	1	0.740194	118700	n/a	n/a	12.925	14.473	3	3
3.57min : 884.40329	0.874075	0.827259	0.975	-1.026	1	0.975702	119191	n/a	n/a	21.584	15.081	3	3
3.58min : 1012.41164	0.30466	0.512691	0.439	-2.28	1	0.736177	396022	n/a	n/a	162.278	8.258	3	3
3.59min : 929.28712	0.706786	0.512691	0.95	-1.053	1	0.933939	228961	n/a	n/a	14.272	16.508	3	3
3.59min : 327.21562	0.488318	0.512691	1.452	1.452	1	0.818633	127183	n/a	n/a	44.567	79.12	3	3
3.59min : 243.12202	0.316434	0.275234	1.116	1.116	1	0.747744	1409627	n/a	n/a	13.529	6.312	3	3
3.59min : 423.19692	0.439154	0.512691	1.527	1.527	1	0.796613	176806	n/a	n/a	62.158	19.78	3	3
3.60min : 678.33446	0.032969	0.049535	0.544	-1.837	1	0.289749	167199	n/a	n/a	30.138	18.256	3	3
3.60min : 569.25945	0.16017	0.049535	0.49	-2.039	1	0.635329	89709	n/a	n/a	85.931	16.499	3	3
3.61min : 278.62934	0.970148	1	0.972	-1.028	1	0.999017	132022	n/a	n/a	86.564	86.269	3	3
3.61min : 793.47988	0.559507	0.827259	1.042	1.042	1	0.844604	189463	n/a	n/a	7.531	8.235	3	3
3.62min : 411.18496	0.279882	0.12663	0.576	-1.736	1	0.714559	251790	n/a	n/a	87.176	21.15	3	3
3.62min : 774.34701	0.801434	0.512691	1.359	1.359	1	0.959862	208164	n/a	n/a	113.139	172.355	3	3
3.62min : 715.26770	0.337705	0.12663	0.842	-1.188	1	0.756905	131645	n/a	n/a	26.06	2.096	3	3
3.62min : 540.23286	0.768765	0.512691	1.022	1.022	1	0.956248	193372	n/a	n/a	11.194	1.044	3	3
3.63min : 816.31004	0.134809	0.049535	0.459	-2.178	1	0.616686	129110	n/a	n/a	86.212	9.651	3	3
3.64min : 1470.51308	0.967112	0.827259	1.004	1.004	1	0.999017	77156	n/a	n/a	13.888	10.428	3	3
3.66min : 180.07663	0.853135	0.512691	0.904	-1.106	1	0.971203	265219	n/a	n/a	87.212	7.573	3	3
3.66min : 294.12193	0.918624	0.827259	0.985	-1.016	1	0.995437	212101	n/a	n/a	21.067	12.242	3	3
3.66min : 645.27477	0.706054	0.512691	1.193	1.193	1	0.933939	210629	n/a	n/a	64.453	0.633	3	3
3.66min : 1176.55088	0.152569	0.12663	0.96	-1.042	1	0.635329	525314	n/a	n/a	3.374	1.436	3	3
3.66min : 570.27114	0.437482	0.275234	0.611	-1.637	1	0.796531	194880	n/a	n/a	106.198	40.875	3	3
3.67min : 970.42848	0.971671	0.827259	0.948	-1.055	1	0.999017	240656	n/a	n/a	172.44	172.479	3	3
3.67min : 939.97375	0.891916	0.827259	0.948	-1.054	1	0.984344	82950	n/a	n/a	27.354	54.298	3	3
3.68min : 1393.66622	0.115384	0.049535	0.867	-1.154	1	0.586471	289004	n/a	n/a	8.315	8.825	3	3
3.68min : 604.24963	0.71199	0.512691	0.93	-1.075	1	0.935224	141510	n/a	n/a	20.925	23.488	3	3
3.68min : 373.01539	0.986835	0.827259	0.995	-1.005	1	0.999017	68253	n/a	n/a	42.056	28.989	3	3
3.68min : 349.16361	0.857326	1	1.156	1.156	1	0.972481	439002	n/a	n/a	95.677	86.859	3	3
3.68min : 510.23223	0.230001	0.275234	0.837	-1.194	1	0.669854	1042941	n/a	n/a	19.457	10.255	3	3
3.68min : 520.16669	0.254025	0.12663	0.738	-1.355	1	0.685022	542400	n/a	n/a	37.606	18.278	3	3
3.68min : 149.05092	0.580485	0.827259	1.242	1.242	1	0.854432	576645	n/a	n/a	42.71	45.021	3	3
3.68min : 166.07430	0.228496	0.275234	0.809	-1.236	1	0.669854	333663	n/a	n/a	24.235	7.386	3	3
3.69min : 940.38401	0.296434	0.275234	0.89	-1.123	1	0.728506	184731	n/a	n/a	14.659	8.22	3	3
3.69min : 644.23049	0.558357	0.512691	1.149	1.149	1	0.844604	262138	n/a	n/a	32.126	7.358	3	3
3.71min : 218.09719	0.081808	0.049535	0.394	-2.535	1	0.506717	243701	n/a	n/a	8.22	32.317	3	3
3.71min : 544.23003	0.168853	0.049535	1.972	1.972	1	0.635329	432889	n/a	n/a	40.509	6.554	3	3
3.71min : 494.21186	0.860179	0.827259	0.988	-1.013	1	0.97411	587041	n/a	n/a	10.779	2.118	3	3
3.72min : 301.14902	0.019218	0.049535	0.002	-610.355	1	0.20714	252967	n/a	n/a	0	24.324	3	3
3.72min : 506.20359	0.187727	0.19043	535.089	535.089	1	0.635329	297923	n/a	n/a	87.782	0	3	3
3.73min : 204.07848	0.003686	0.049535	0.001	-906.993	1	0.081768	342708	n/a	n/a	0	10.533	3	3
3.73min : 135.06803	0.985217	0.827259	1.001	1.001	1	0.999017	125298	n/a	n/a	4.761	5.39	3	3
3.73min : 181.07377	0.689687	0.512691	0.964	-1.038	1	0.925388	542778	n/a	n/a	14.174	1.142	3	3
3.73min : 604.30485	0.968102	0.512691	0.998	-1.002	1	0.999017	160020	n/a	n/a	2.216	6.395	3	3
3.73min : 270.15716	0.001537	0.049535	5372.08	5372.08	1	0.054413	1951191	n/a	n/a	6.796	0	3	3
3.73min : 431.69744	0.041199	0.049535	2.295	2.295	1	0.331477	226113	n/a	n/a	2.026	47.689	3	3
3.74min : 769.30290	0.954016	0.512691	0.978	-1.022	1	0.999017	384840	n/a	n/a	57.396	19.514	3	3
3.74min : 596.79059	0.231764	0.049535	0.779	-1.284	1	0.669854	157086	n/a	n/a	29.076	2.086	3	3
3.76min : 304.15553	0.314189	0.275234	3.406	3.406	1	0.74628	262859	n/a	n/a	89.146	171.906	3	3
3.77min : 1168.61941	0.038866	0.049535	0.644	-1.553	1	0.319455	317136	n/a	n/a	19.564	15.524	3	3
3.77min : 1219.57119	0.009899	0.049535	0.658	-1.519	1	0.142254	256616	n/a	n/a	14.275	8.63	3	3
3.78min : 143.05802	0.334502	0.275234	0.837	-1.195	1	0.756905	251307	n/a	n/a	25.339	13.641	3	3
3.79min : 1051.40729	0.218074	0.275234	0.8	-1.25	1	0.659809	74756	n/a	n/a	6.606	19.823	3	3
3.79min : 1173.53197	0.417067	0.275234	1.09	1.09	1	0.78968	140129	n/a	n/a	11.996	11.236	3	3
3.81min : 358.16404	0.343254	0.275234	0.682	-1.467	1	0.762231	284807	n/a	n/a	27.173	44.353	3	3
3.81min : 436.20934	0.183885	0.19043	107.648	107.648	1	0.635329	55903	n/a	n/a	85.918	0	3	3
3.81min : 201.07899	0.195891	0.275234	0.894	-1.118	1	0.63711	128404	n/a	n/a	10.423	6.93	3	3
3.81min : 218.10363	0.470635	0.512691	0.422	-2.37	1	0.80986	68972	n/a	n/a	169.104	101.814	3	3
3.81min : 1072.48527	0.774481	0.512691	1.036	1.036	1	0.956432	757115	n/a	n/a	16.024	11.212	3	3
3.82min : 607.25113	0.759989	0.827259	0.907	-1.102	1	0.953083	214315	n/a	n/a	45.305	25.758	3	3
3.82min : 202.09587	0.010794	0.049535	0.616	-1.624	1	0.151309	112771	n/a	n/a	8.805	10.42	3	3
3.83min : 1407.69040	0.952797	0.827259	1.026	1.026	1	0.999017	295393	n/a	n/a	59.021	37.606	3	3
3.83min : 377.15875	0.514244	0.512691	1.397	1.397	1	0.828082	2205736	n/a	n/a	16.43	86.614	3	3
3.83min : 424.22236	0.878046	0.827259	1.263	1.263	1	0.978222	223162	n/a	n/a	172.423	172.217	3	3
3.83min : 586.58289	0.357258	0.275234	0.801	-1.249	1	0.767445	80898	n/a	n/a	30.669	22.333	3	3
3.83min : 487.24280	0.600327	0.512691	1.076	1.076	1	0.870834	2636459	n/a	n/a	18.931	9.109	3	3
3.83min : 1876.91703	0.531664	0.512691	0.883	-1.132	1	0.83479	294543	n/a	n/a	29.189	12.088	3	3
3.83min : 590.26885	0.763863	0.512691	1.055	1.055	1	0.953395	124932	n/a	n/a	8.96	26.978	3	3
3.83min : 1152.51902	0.048011	0.049535	5.267	5.267	1	0.368139	115810	n/a	n/a	37.449	169.477	3	3
3.84min : 445.19475	0.36588	0.275234	1.1	1.1	1	0.774108	216619	n/a	n/a	13.522	3.046	3	3
3.85min : 743.35945	0.003883	0.049535	2.878	2.878	1	0.084495	227796	n/a	n/a	12.171	17.673	3	3
3.85min : 586.91727	0.546277	0.275234	0.851	-1.176	1	0.839655	74892	n/a	n/a	21.199	33.714	3	3
3.85min : 1963.94884	0.796546	0.512691	0.92	-1.086	1	0.959862	70463	n/a	n/a	45.587	25.966	3	3
3.86min : 563.22332	0.991142	0.512691	1.001	1.001	1	0.999017	334108	n/a	n/a	5.561	17.678	3	3
3.86min : 209.10460	0.185034	0.382733	153.421	153.421	1	0.635329	555498	n/a	n/a	86.524	95.622	3	3
3.86min : 1095.52761	0.835733	0.827259	0.82	-1.22	1	0.967129	83543	n/a	n/a	137.348	83.608	3	3
3.90min : 923.34931	0.269975	0.12663	1.115	1.115	1	0.702613	145827	n/a	n/a	11.877	5.089	3	3
3.90min : 254.16205	0.041836	0.049535	157.112	157.112	1	0.335423	137641	n/a	n/a	36.363	78.727	3	3
3.91min : 333.04519	0.008787	0.049535	0.929	-1.077	1	0.134752	101845	n/a	n/a	1.82	1.909	3	3
3.91min : 817.28527	0.507421	0.827259	0.96	-1.042	1	0.821696	212183	n/a	n/a	8.447	4.831	3	3
3.92min : 915.23573	0.153693	0.275234	1.25	1.25	1	0.635329	96191	n/a	n/a	11.391	19.438	3	3
3.92min : 1680.80573	0.802863	0.827259	0.974	-1.026	1	0.959862	135634	n/a	n/a	9.921	13.506	3	3
3.92min : 680.33719	0.890494	0.512691	0.975	-1.026	1	0.984344	175530	n/a	n/a	27.377	11.871	3	3
3.93min : 322.15228	0.648319	0.512691	1.08	1.08	1	0.903298	102054	n/a	n/a	6.385	25.587	3	3
3.94min : 2063.01875	0.881303	0.512691	0.973	-1.028	1	0.980081	187507	n/a	n/a	28.334	1.28	3	3
3.95min : 911.27740	0.332341	0.512691	0.808	-1.237	1	0.756905	82617	n/a	n/a	32.283	9.405	3	3
3.95min : 274.12797	0.529399	0.512691	1.145	1.145	1	0.83479	469068	n/a	n/a	22.702	25.479	3	3
3.96min : 138.03167	0.696561	0.827259	1.023	1.023	1	0.927795	84278	n/a	n/a	4.702	8.014	3	3
3.97min : 2120.04037	0.750916	0.827259	1.042	1.042	1	0.94985	531657	n/a	n/a	19.103	4.738	3	3
3.97min : 2234.08394	0.243548	0.12663	0.785	-1.273	1	0.676165	293323	n/a	n/a	27.906	15.15	3	3
3.98min : 956.33702	0.804973	0.827259	0.95	-1.053	1	0.959862	125138	n/a	n/a	28.483	18.094	3	3
3.99min : 1158.53695	0.428608	0.512691	1.118	1.118	1	0.790085	383527	n/a	n/a	16.208	14.379	3	3
3.99min : 787.17596	0.170763	0.049535	1.15	1.15	1	0.635329	135532	n/a	n/a	10.947	2.319	3	3
4.00min : 333.13376	0.303501	0.275234	0.806	-1.241	1	0.736177	84541	n/a	n/a	27.742	17.193	3	3
4.00min : 678.36817	0.344533	0.275234	1.617	1.617	1	0.76229	140995	n/a	n/a	4.998	87.106	3	3
4.01min : 566.34239	0.222741	0.275234	1.154	1.154	1	0.66185	85931	n/a	n/a	12.743	10.574	3	3
4.01min : 573.24466	0.221459	0.12663	1.424	1.424	1	0.660798	142273	n/a	n/a	29.783	9.7	3	3
4.02min : 854.36712	0.892529	0.827259	1.006	1.006	1	0.984344	399869	n/a	n/a	6.233	3.001	3	3
4.03min : 1217.59860	0.040208	0.049535	0.637	-1.569	1	0.328129	77951	n/a	n/a	16.847	16.367	3	3
4.03min : 726.35657	0.542697	0.827259	0.521	-1.92	1	0.839582	419505	n/a	n/a	172.788	86.494	3	3
4.04min : 695.32789	0.304253	0.512691	0.803	-1.245	1	0.736177	467368	n/a	n/a	13.193	24.827	3	3
4.04min : 1217.09889	0.176017	0.12663	0.639	-1.564	1	0.635329	68611	n/a	n/a	20.397	31.533	3	3
4.04min : 2434.20219	0.228441	0.275234	0.774	-1.292	1	0.669854	769815	n/a	n/a	28.608	15.349	3	3
4.04min : 938.48148	0.777374	0.827259	1.053	1.053	1	0.956432	298431	n/a	n/a	23.38	17.029	3	3
4.04min : 862.39331	0.603804	0.827259	0.922	-1.085	1	0.87267	272933	n/a	n/a	16.705	18.364	3	3
4.05min : 929.25065	0.457454	0.275234	0.967	-1.034	1	0.806542	189851	n/a	n/a	4.448	5.478	3	3
4.05min : 696.33740	0.979831	1	1.019	1.019	1	0.999017	222669	n/a	n/a	86.884	86.441	3	3
4.05min : 1322.65670	0.47505	0.512691	0.593	-1.687	1	0.813481	675414	n/a	n/a	94.839	69.273	3	3
4.06min : 348.16799	0.982357	0.827259	1.034	1.034	1	0.999017	310647	n/a	n/a	172.643	172.624	3	3
4.06min : 634.34688	0.191963	0.19043	111.284	111.284	1	0.635329	64181	n/a	n/a	88.493	0	3	3
4.07min : 317.17360	0.755837	0.512691	0.733	-1.364	1	0.94985	115717	n/a	n/a	171.7	42.527	3	3
4.07min : 575.25711	0.296504	0.512691	0.621	-1.61	1	0.728506	190263	n/a	n/a	75.887	11.595	3	3
4.08min : 419.69042	0.831221	0.827259	0.901	-1.11	1	0.966585	168535	n/a	n/a	55.137	57.095	3	3
4.11min : 2068.02496	0.798892	0.512691	0.945	-1.059	1	0.959862	373485	n/a	n/a	31.411	18.218	3	3
4.11min : 1350.63501	0.985146	0.512691	0.986	-1.015	1	0.999017	349024	n/a	n/a	119.434	25.24	3	3
4.11min : 1034.51396	0.687943	0.275234	0.923	-1.084	1	0.92359	1099320	n/a	n/a	24.641	20.9	3	3
4.12min : 1351.63594	0.906548	0.827259	1.094	1.094	1	0.991826	82752	n/a	n/a	73.895	101.212	3	3
4.12min : 516.24066	0.746779	0.827259	0.957	-1.045	1	0.94985	145081	n/a	n/a	15.829	15.09	3	3
4.12min : 1034.01370	0.875539	0.512691	0.968	-1.033	1	0.976382	1029611	n/a	n/a	28.68	17.74	3	3
4.12min : 822.38353	0.84059	0.512691	1.053	1.053	1	0.967129	201313	n/a	n/a	27.385	31.132	3	3
4.13min : 909.49121	0.46709	0.827259	0.86	-1.162	1	0.807337	80918	n/a	n/a	30.618	11.429	3	3
4.13min : 213.98025	0.181608	0.049535	2.003	2.003	1	0.635329	862817	n/a	n/a	4.525	86.668	3	3
4.14min : 820.40695	0.248125	0.275234	0.659	-1.518	1	0.67819	163821	n/a	n/a	54.61	22.33	3	3
4.14min : 397.17183	0.605872	0.512691	1.075	1.075	1	0.873541	166153	n/a	n/a	13.47	17.981	3	3
4.15min : 1331.68246	0.095471	0.049535	0.849	-1.178	1	0.550884	84345	n/a	n/a	7.553	9.602	3	3
4.16min : 424.26842	0.183003	0.12663	1.33	1.33	1	0.635329	93426	n/a	n/a	11.874	29.336	3	3
4.16min : 740.31890	0.931421	0.512691	0.951	-1.051	1	0.99782	133550	n/a	n/a	5.718	86.603	3	3
4.16min : 801.19185	0.626388	0.512691	1.032	1.032	1	0.888163	149388	n/a	n/a	8.193	5.885	3	3
4.16min : 689.22599	0.499401	0.827259	1.409	1.409	1	0.820381	112154	n/a	n/a	6.772	86.527	3	3
4.16min : 341.23103	0.826995	0.827259	1.061	1.061	1	0.966585	74833	n/a	n/a	34.872	25.853	3	3
4.17min : 795.28998	0.24769	0.275234	0.949	-1.053	1	0.677811	127404	n/a	n/a	2.168	5.512	3	3
4.19min : 296.13671	0.996658	0.827259	0.999	-1.001	1	0.999017	150285	n/a	n/a	35.632	17.056	3	3
4.19min : 461.12717	0.795361	0.512691	0.927	-1.078	1	0.959862	62746	n/a	n/a	42.087	21.234	3	3
4.19min : 439.19413	0.611518	0.827259	0.902	-1.109	1	0.878401	154211	n/a	n/a	31.382	6.326	3	3
4.19min : 328.16233	0.007842	0.049535	2001.5	2001.5	1	0.124436	754214	n/a	n/a	15.421	0	3	3
4.19min : 451.27941	0.28429	0.12663	1.228	1.228	1	0.718411	134382	n/a	n/a	17.681	23.491	3	3
4.20min : 325.15626	0.000736	0.049535	0.073	-13.791	1	0.044375	959733	n/a	n/a	172.253	11.743	3	3
4.21min : 921.21813	0.621046	0.275234	0.759	-1.317	1	0.885373	119310	n/a	n/a	68.46	58.09	3	3
4.21min : 921.41836	0.54807	0.275234	0.734	-1.362	1	0.839655	158545	n/a	n/a	64.642	51.671	3	3
4.21min : 1536.02677	0.428886	0.275234	0.716	-1.397	1	0.790085	251051	n/a	n/a	51.624	41.865	3	3
4.21min : 1535.69229	0.462804	0.275234	0.755	-1.325	1	0.806542	283788	n/a	n/a	43.637	40.458	3	3
4.21min : 1535.35822	0.476407	0.275234	0.742	-1.349	1	0.813756	217905	n/a	n/a	48.315	44.07	3	3
4.21min : 235.15726	0.532463	0.275234	1.522	1.522	1	0.83479	70143	n/a	n/a	64.935	87.969	3	3
4.21min : 778.31887	0.283783	0.275234	0.808	-1.238	1	0.718411	147117	n/a	n/a	26.587	15.641	3	3
4.22min : 1547.65400	0.046162	0.049535	1.081	1.081	1	0.357558	110871	n/a	n/a	2.822	3.724	3	3
4.24min : 485.22540	0.6055	0.827259	1.344	1.344	1	0.873541	297247	n/a	n/a	25.267	95.546	3	3
4.25min : 2095.91746	0.649769	0.512691	0.83	-1.204	1	0.903665	116346	n/a	n/a	38.066	49.977	3	3
4.25min : 932.41879	0.035662	0.049535	0.495	-2.02	1	0.3052	57222	n/a	n/a	40.885	19.424	3	3
4.25min : 878.38165	0.190729	0.275234	0.54	-1.853	1	0.635329	96628	n/a	n/a	20.786	41.808	3	3
4.25min : 838.36708	0.649002	0.512691	0.882	-1.134	1	0.903665	1474014	n/a	n/a	42.418	13.83	3	3
4.25min : 838.96902	0.387331	0.512691	0.865	-1.156	1	0.783316	3093688	n/a	n/a	24.562	4.017	3	3
4.25min : 838.56792	0.372498	0.512691	0.856	-1.168	1	0.776719	3264833	n/a	n/a	25.553	4.377	3	3
4.25min : 838.76849	0.381026	0.512691	0.863	-1.159	1	0.782205	3804135	n/a	n/a	24.749	4.32	3	3
4.25min : 1595.76166	0.532554	0.827259	1.115	1.115	1	0.83479	394697	n/a	n/a	21.264	16.643	3	3
4.26min : 822.46087	0.350497	0.275234	0.877	-1.14	1	0.763475	132419	n/a	n/a	12.346	16.499	3	3
4.26min : 243.12233	0.308039	0.275234	0.857	-1.166	1	0.740915	901715	n/a	n/a	21.314	5.927	3	3
4.27min : 1529.85764	0.469188	0.512691	0.492	-2.034	1	0.809127	124212	n/a	n/a	112.991	92.398	3	3
4.27min : 2096.41502	0.189332	0.049535	0.509	-1.966	1	0.635329	84093	n/a	n/a	85.953	5.601	3	3
4.28min : 1997.87642	0.33223	0.275234	1.05	1.05	1	0.756905	104586	n/a	n/a	3.91	6.448	3	3
4.29min : 508.23880	0.282224	0.275234	0.808	-1.238	1	0.716534	458816	n/a	n/a	27.583	13.118	3	3
4.30min : 233.61879	0.207212	0.275234	0.319	-3.134	1	0.648607	155034	n/a	n/a	107.661	65.263	3	3
4.30min : 858.38433	0.500361	0.512691	0.841	-1.19	1	0.820381	226015	n/a	n/a	38.019	17.014	3	3
4.31min : 411.72600	0.940534	1	0.93	-1.075	1	0.998203	130355	n/a	n/a	109.42	113.492	3	3
4.31min : 858.58411	0.258601	0.275234	0.747	-1.339	1	0.688572	189506	n/a	n/a	36.754	16.957	3	3
4.32min : 252.59236	0.533634	0.512691	0.712	-1.405	1	0.83479	116033	n/a	n/a	73.586	51.422	3	3
4.32min : 410.69681	0.601209	0.382733	1.532	1.532	1	0.870834	173603	n/a	n/a	87.215	89.325	3	3
4.32min : 269.11204	0.135768	0.049535	0.394	-2.54	1	0.618895	433532	n/a	n/a	110.739	5.253	3	3
4.32min : 821.39215	0.973086	0.827259	0.951	-1.052	1	0.999017	113156	n/a	n/a	171.587	171.667	3	3
4.32min : 858.18330	0.154529	0.275234	0.786	-1.273	1	0.635329	184826	n/a	n/a	21.996	6.108	3	3
4.34min : 380.18020	0.9987	0.827259	1	1	1	0.999421	235156	n/a	n/a	9.362	39.384	3	3
4.34min : 550.27218	0.67973	0.512691	0.908	-1.101	1	0.917671	81807	n/a	n/a	32.093	20.016	3	3
4.35min : 1178.60313	0.566873	0.827259	1.089	1.089	1	0.844948	132487	n/a	n/a	10.149	21.214	3	3
4.35min : 448.23234	0.790269	0.827259	1.138	1.138	1	0.959862	158442	n/a	n/a	56.559	53.892	3	3
4.35min : 283.12786	0.040685	0.049535	0.864	-1.157	1	0.328495	245450	n/a	n/a	6.168	5.8	3	3
4.36min : 1868.89404	0.885016	0.512691	1.019	1.019	1	0.982158	1586685	n/a	n/a	19.794	4.134	3	3
4.37min : 2370.18513	0.686093	0.827259	0.953	-1.049	1	0.922325	190766	n/a	n/a	16.834	8.902	3	3
4.37min : 431.21021	0.53112	0.827259	0.908	-1.102	1	0.83479	90137	n/a	n/a	23.23	5.054	3	3
4.39min : 1758.73982	0.708874	0.512691	0.959	-1.042	1	0.934667	133984	n/a	n/a	9.108	14.835	3	3
4.39min : 314.64049	0.719675	0.827259	0.555	-1.803	1	0.940417	132696	n/a	n/a	170.837	171.892	3	3
4.39min : 1939.93140	0.575376	0.827259	1.07	1.07	1	0.850936	389096	n/a	n/a	16.593	7.074	3	3
4.39min : 1657.68882	0.50281	0.512691	0.935	-1.069	1	0.820658	197648	n/a	n/a	14.599	4.023	3	3
4.39min : 214.11831	0.404182	0.275234	1.132	1.132	1	0.788018	187163	n/a	n/a	15.624	16.921	3	3
4.40min : 250.08394	0.010005	0.049535	0.005	-207.955	1	0.142887	5077824	n/a	n/a	49.404	17.382	3	3
4.40min : 600.32608	0.732026	0.512691	0.974	-1.027	1	0.946316	176905	n/a	n/a	11.667	2.782	3	3
4.40min : 786.21706	0.867709	0.512691	1.011	1.011	1	0.975702	226055	n/a	n/a	10.326	0.732	3	3
4.41min : 995.49210	0.059	0.049535	0.757	-1.321	1	0.424933	54984	n/a	n/a	5.829	12.031	3	3
4.42min : 1034.50230	0.341655	0.275234	0.83	-1.204	1	0.760466	209712	n/a	n/a	24.858	17.65	3	3
4.42min : 351.15975	0.485875	0.275234	0.67	-1.493	1	0.818633	114343	n/a	n/a	30.886	66.56	3	3
4.42min : 1012.51842	0.052187	0.049535	0.782	-1.278	1	0.393864	846377	n/a	n/a	13.456	4.763	3	3
4.42min : 476.22152	0.800494	0.827259	0.975	-1.026	1	0.959862	137711	n/a	n/a	9.123	13.296	3	3
4.42min : 319.17833	0.805176	0.827259	1.104	1.104	1	0.959862	155009	n/a	n/a	57.377	14.795	3	3
4.43min : 228.14787	0.022234	0.049535	0.675	-1.482	1	0.22681	85780	n/a	n/a	17.708	8.609	3	3
4.44min : 1343.56324	0.174234	0.12663	0.911	-1.098	1	0.635329	196100	n/a	n/a	4.167	7.733	3	3
4.44min : 825.43655	0.082873	0.049535	1.371	1.371	1	0.506717	189279	n/a	n/a	7.647	22.12	3	3
4.44min : 847.36763	0.911478	0.827259	0.944	-1.06	1	0.991918	110444	n/a	n/a	69.67	49.424	3	3
4.44min : 849.47003	0.253222	0.275234	0.735	-1.361	1	0.685022	122583	n/a	n/a	37.745	19.272	3	3
4.45min : 360.15225	0.006572	0.049535	1057.51	1057.51	1	0.11263	386332	n/a	n/a	14.097	0	3	3
4.45min : 807.37558	0.667209	0.275234	1.397	1.397	1	0.914964	88301	n/a	n/a	64.948	116.592	3	3
4.47min : 1815.27757	0.02662	0.049535	0.763	-1.31	1	0.25665	144467	n/a	n/a	8.198	9.235	3	3
4.47min : 791.35972	0.004602	0.049535	0.001	-1249.51	1	0.093989	478271	n/a	n/a	0	11.781	3	3
4.47min : 506.17199	0.000777	0.049535	0.001	-838.52	1	0.044375	297703	n/a	n/a	0	4.824	3	3
4.47min : 357.14226	0.00152	0.049535	0.001	-1193.26	1	0.054413	433481	n/a	n/a	0	6.754	3	3
4.47min : 768.36487	0.713573	0.827259	1.105	1.105	1	0.936002	209720	n/a	n/a	38.477	10.334	3	3
4.47min : 1814.77621	0.037186	0.049535	0.748	-1.336	1	0.308985	142681	n/a	n/a	13.158	3.165	3	3
4.47min : 794.37057	0.005079	0.049535	48.532	48.532	1	0.096319	314480	n/a	n/a	14.366	163.412	3	3
4.48min : 521.13409	0.156817	0.12663	1.446	1.446	1	0.635329	75259	n/a	n/a	6.068	35.737	3	3
4.48min : 960.40239	0.750664	0.827259	0.955	-1.047	1	0.94985	146615	n/a	n/a	17.03	15.955	3	3
4.48min : 492.18063	0.734199	0.827259	1.018	1.018	1	0.946316	124245	n/a	n/a	4.985	6.741	3	3
4.48min : 569.26914	0.222273	0.12663	0.921	-1.086	1	0.661319	102938	n/a	n/a	4.456	7.942	3	3
4.49min : 253.58583	0.069808	0.049535	1.34	1.34	1	0.467489	74902	n/a	n/a	13.307	5.55	3	3
4.49min : 476.19394	0.6079	0.827259	1.227	1.227	1	0.875157	136191	n/a	n/a	43.029	46.761	3	3
4.50min : 1804.82440	0.704136	0.827259	0.822	-1.217	1	0.933326	133162	n/a	n/a	46.416	63.834	3	3
4.50min : 681.33273	0.313794	0.275234	1.503	1.503	1	0.746117	429849	n/a	n/a	43.534	7.581	3	3
4.50min : 1882.90893	0.623796	0.275234	1.103	1.103	1	0.885876	126453	n/a	n/a	25.258	18.147	3	3
4.51min : 679.35727	0.540206	0.275234	0.865	-1.156	1	0.837527	167778	n/a	n/a	28.171	25.011	3	3
4.51min : 1805.15831	0.691502	0.827259	0.804	-1.243	1	0.925843	121489	n/a	n/a	48.119	67.678	3	3
4.51min : 588.25492	0.462433	0.275234	0.844	-1.184	1	0.806542	204369	n/a	n/a	29.817	21.487	3	3
4.51min : 2160.94186	0.952416	0.827259	1.006	1.006	1	0.999017	134341	n/a	n/a	9.938	14.344	3	3
4.51min : 922.45310	0.228033	0.275234	0.694	-1.44	1	0.669854	156141	n/a	n/a	36.122	27.434	3	3
4.52min : 732.33036	0.34647	0.275234	0.772	-1.296	1	0.76229	189475	n/a	n/a	35.799	24.642	3	3
4.55min : 484.25352	0.107932	0.12663	0.604	-1.656	1	0.570891	133175	n/a	n/a	43.366	19.039	3	3
4.55min : 601.31071	0.87458	0.827259	0.919	-1.088	1	0.975789	132995	n/a	n/a	68.236	55.082	3	3
4.56min : 1253.10590	0.726327	0.827259	0.835	-1.198	1	0.943523	90495	n/a	n/a	70.147	48.71	3	3
4.56min : 2788.34380	0.864746	0.827259	0.958	-1.044	1	0.975702	699840	n/a	n/a	34.945	20.592	3	3
4.56min : 1394.66731	0.933191	0.827259	0.979	-1.022	1	0.99782	416943	n/a	n/a	34.774	22.163	3	3
4.56min : 2845.36514	0.526682	0.512691	0.764	-1.309	1	0.83479	86827	n/a	n/a	70.116	10.333	3	3
4.56min : 1394.16617	0.903141	0.827259	0.973	-1.028	1	0.991199	257755	n/a	n/a	31.52	18.301	3	3
4.56min : 2634.26943	0.852166	0.827259	0.912	-1.096	1	0.971171	101520	n/a	n/a	53.638	58.683	3	3
4.56min : 2500.10998	0.693251	0.827259	1.049	1.049	1	0.926362	146877	n/a	n/a	11.62	15.771	3	3
4.56min : 2533.24318	0.673403	0.512691	1.1	1.1	1	0.915508	67062	n/a	n/a	24.377	27.361	3	3
4.57min : 1253.60741	0.938009	0.827259	0.967	-1.034	1	0.998203	119678	n/a	n/a	55.427	43.648	3	3
4.57min : 988.64378	0.984048	0.512691	1.004	1.004	1	0.999017	107251	n/a	n/a	29.578	11.817	3	3
4.57min : 1405.65876	0.893844	0.827259	1.045	1.045	1	0.984344	82706	n/a	n/a	46.515	23.329	3	3
4.57min : 988.84441	0.725048	0.827259	1.092	1.092	1	0.942934	158059	n/a	n/a	33.779	17.996	3	3
4.57min : 552.24017	0.954344	0.827259	0.995	-1.005	1	0.999017	132128	n/a	n/a	9.613	9.395	3	3
4.57min : 971.63797	0.501496	0.512691	1.137	1.137	1	0.820381	136397	n/a	n/a	24.208	15.034	3	3
4.57min : 119.03810	0.722347	0.512691	1.011	1.011	1	0.942102	92249	n/a	n/a	3.007	4.011	3	3
4.58min : 928.29277	0.080505	0.049535	0.68	-1.47	1	0.505367	119322	n/a	n/a	25.909	4.3	3	3
4.58min : 989.04516	0.240989	0.12663	1.278	1.278	1	0.674114	141869	n/a	n/a	22.861	15.857	3	3
4.58min : 1674.39968	0.812938	0.827259	1.067	1.067	1	0.959883	54969	n/a	n/a	25.346	36.75	3	3
4.59min : 1458.19639	0.871901	0.512691	0.927	-1.079	1	0.975702	288550	n/a	n/a	63.004	45.051	3	3
4.59min : 2916.40890	0.944632	0.827259	0.97	-1.031	1	0.999017	596949	n/a	n/a	55.985	46.142	3	3
4.60min : 319.14187	0.007266	0.049535	0.005	-188.92	1	0.1185	4904840	n/a	n/a	46.683	14.78	3	3
4.60min : 2973.43186	0.617635	0.512691	1.605	1.605	1	0.882148	96492	n/a	n/a	107.475	69.413	3	3
4.60min : 2762.32849	0.808658	0.512691	1.244	1.244	1	0.959862	72723	n/a	n/a	90.61	118.435	3	3
4.60min : 212.06600	0.137985	0.12663	2.089	2.089	1	0.623131	75776	n/a	n/a	39.723	33.762	3	3
4.61min : 1458.69836	0.860286	0.827259	1.096	1.096	1	0.97411	467312	n/a	n/a	59.132	59.765	3	3
4.62min : 385.13670	0.010085	0.049535	0.003	-304.63	1	0.143137	117082	n/a	n/a	0	17.47	3	3
4.63min : 833.47941	0.145741	0.049535	1.565	1.565	1	0.633056	56806	n/a	n/a	27.271	6.867	3	3
4.63min : 363.13619	0.247672	0.275234	0.847	-1.18	1	0.677811	120447	n/a	n/a	19.492	7.896	3	3
4.63min : 1090.55480	0.998983	0.827259	1.001	1.001	1	0.999421	277298	n/a	n/a	47.859	42.795	3	3
4.64min : 1091.05737	0.933845	0.827259	0.966	-1.035	1	0.998052	291127	n/a	n/a	50.871	45.663	3	3
4.64min : 2181.11164	0.988859	0.827259	0.991	-1.009	1	0.999017	111395	n/a	n/a	77.008	71.446	3	3
4.66min : 1026.40495	0.143976	0.275234	0.642	-1.559	1	0.632666	186271	n/a	n/a	43.722	14.359	3	3
4.66min : 555.14068	0.683302	0.827259	0.879	-1.138	1	0.920062	102962	n/a	n/a	45.197	25.554	3	3
4.67min : 525.18039	0.103418	0.12663	0.725	-1.38	1	0.564063	356258	n/a	n/a	25.232	10.435	3	3
4.67min : 227.60837	0.788424	0.827259	1.166	1.166	1	0.959862	83547	n/a	n/a	40.35	86.265	3	3
4.67min : 484.20061	0.030501	0.049535	0.698	-1.432	1	0.272245	320507	n/a	n/a	17.549	7.302	3	3
4.67min : 539.16902	0.125378	0.049535	0.753	-1.328	1	0.60092	498963	n/a	n/a	23.734	7.098	3	3
4.69min : 1919.91644	0.87338	0.512691	1.09	1.09	1	0.975702	92592	n/a	n/a	61.15	62.511	3	3
4.69min : 1102.55210	0.263462	0.275234	0.765	-1.307	1	0.693542	107036	n/a	n/a	32.041	19.005	3	3
4.70min : 312.20435	0.017943	0.049535	1041.01	1041.01	1	0.201975	443026	n/a	n/a	23.496	0	3	3
4.70min : 1100.60215	0.47351	0.827259	1.363	1.363	1	0.8129	114717	n/a	n/a	50.283	34.457	3	3
4.71min : 904.51657	0.034076	0.049535	1.225	1.225	1	0.297194	198712	n/a	n/a	6.89	2.685	3	3
4.72min : 1189.58581	0.488625	0.512691	0.86	-1.163	1	0.818633	95317	n/a	n/a	19.171	26.562	3	3
4.74min : 1397.18054	0.837985	0.827259	0.919	-1.088	1	0.967129	141048	n/a	n/a	47.002	47.302	3	3
4.75min : 836.36831	0.666803	0.827259	1.604	1.604	1	0.914964	169335	n/a	n/a	90.338	172.175	3	3
4.75min : 2617.25299	0.836673	0.827259	0.983	-1.017	1	0.967129	95138	n/a	n/a	10.159	8.429	3	3
4.75min : 1300.18173	0.149485	0.12663	2.181	2.181	1	0.635329	73281	n/a	n/a	42.251	23.92	3	3
4.76min : 310.15039	0.057084	0.049535	1125.09	1125.09	1	0.422124	524394	n/a	n/a	43.218	0	3	3
4.77min : 1300.68111	0.262729	0.12663	1.771	1.771	1	0.693542	114404	n/a	n/a	48.915	41.896	3	3
4.77min : 307.14199	0.014534	0.049535	0.001	-1111.24	1	0.180411	424712	n/a	n/a	0	21.093	3	3
4.77min : 2416.17702	0.118364	0.275234	1.153	1.153	1	0.592892	86004	n/a	n/a	5.378	10.817	3	3
4.77min : 862.38540	0.097336	0.049535	0.183	-5.464	1	0.554644	184222	n/a	n/a	95.538	51.196	3	3
4.77min : 2214.08174	0.824481	0.512691	0.985	-1.016	1	0.965157	205380	n/a	n/a	7.523	8.346	3	3
4.78min : 1051.56532	0.975771	0.827259	1.003	1.003	1	0.999017	193037	n/a	n/a	16.313	4.875	3	3
4.78min : 820.46824	0.283621	0.275234	0.581	-1.721	1	0.718411	377123	n/a	n/a	36.324	50.105	3	3
4.78min : 368.08247	0.337375	0.512691	0.926	-1.079	1	0.756905	124357	n/a	n/a	2.66	10.195	3	3
4.79min : 1503.27429	0.742162	0.827259	1.134	1.134	1	0.949612	82010	n/a	n/a	51.7	24.436	3	3
4.80min : 1503.77548	0.202065	0.049535	1.56	1.56	1	0.644249	133410	n/a	n/a	33.239	2.37	3	3
4.81min : 1504.27834	0.063466	0.049535	1.904	1.904	1	0.448976	95032	n/a	n/a	22.069	4.559	3	3
4.81min : 1660.85565	0.916317	0.827259	0.968	-1.033	1	0.994672	184293	n/a	n/a	46.425	15.64	3	3
4.81min : 333.15723	0.009164	0.049535	0.001	-1310.64	1	0.135858	496289	n/a	n/a	0	16.683	3	3
4.81min : 1716.30519	0.274131	0.275234	1.343	1.343	1	0.708075	93726	n/a	n/a	29.713	17.921	3	3
4.81min : 1661.35860	0.623731	0.512691	1.107	1.107	1	0.885876	143712	n/a	n/a	28.9	5.061	3	3
4.82min : 2280.18014	0.801028	0.512691	0.876	-1.142	1	0.959862	123447	n/a	n/a	65.2	55.651	3	3
4.82min : 1395.61500	0.737426	0.512691	0.922	-1.085	1	0.948771	71201	n/a	n/a	33.858	20.448	3	3
4.82min : 1482.65201	0.018382	0.049535	1.319	1.319	1	0.203413	156907	n/a	n/a	8.337	8.057	3	3
4.82min : 1140.59040	0.830457	0.827259	0.923	-1.083	1	0.966585	329927	n/a	n/a	49.025	36.148	3	3
4.82min : 1715.80513	0.102615	0.12663	1.505	1.505	1	0.562621	95771	n/a	n/a	17.696	31.378	3	3
4.82min : 1140.09006	0.905787	0.827259	0.958	-1.044	1	0.991826	268903	n/a	n/a	49.171	33.136	3	3
4.83min : 336.16770	0.00741	0.049535	14.099	14.099	1	0.118985	648746	n/a	n/a	14.039	9.875	3	3
4.83min : 1705.31512	0.407137	0.512691	1.149	1.149	1	0.788904	737211	n/a	n/a	20.61	12.907	3	3
4.83min : 1733.32436	0.386462	0.275234	1.158	1.158	1	0.783316	101998	n/a	n/a	14.954	21.957	3	3
4.83min : 516.22817	0.929168	0.827259	1.023	1.023	1	0.99782	165047	n/a	n/a	26.82	32.97	3	3
4.84min : 564.19202	0.692808	0.827259	0.974	-1.027	1	0.926311	171637	n/a	n/a	6.071	8.687	3	3
4.84min : 1704.81332	0.379715	0.512691	1.138	1.138	1	0.780961	753685	n/a	n/a	17.159	13.723	3	3
4.84min : 1732.81812	0.622857	0.512691	0.889	-1.125	1	0.885643	89095	n/a	n/a	34.624	17.376	3	3
4.85min : 394.16436	0.659831	0.512691	0.933	-1.072	1	0.909351	142202	n/a	n/a	20.497	15.316	3	3
4.85min : 578.18093	0.131909	0.12663	0.924	-1.082	1	0.612627	279465	n/a	n/a	3.547	5.625	3	3
4.85min : 1123.57560	0.794589	0.827259	0.953	-1.05	1	0.959862	334285	n/a	n/a	18.185	23.507	3	3
4.85min : 1026.51985	0.528531	0.512691	1.962	1.962	1	0.83479	160308	n/a	n/a	86.561	172.088	3	3
4.85min : 173.17807	0.337456	0.275234	1.237	1.237	1	0.756905	269082	n/a	n/a	19.177	29.093	3	3
4.85min : 217.20417	0.671426	0.827259	0.776	-1.289	1	0.915508	746814	n/a	n/a	19.33	78.339	3	3
4.86min : 296.20932	0.014391	0.049535	336.613	336.613	1	0.180411	131015	n/a	n/a	20.943	0	3	3
4.86min : 1221.62114	0.871825	0.827259	1.073	1.073	1	0.975702	82258	n/a	n/a	51.818	47.727	3	3
4.87min : 1222.12280	0.8036	0.827259	1.107	1.107	1	0.959862	108546	n/a	n/a	53.14	35.231	3	3
4.87min : 296.13709	0.778164	0.827259	0.945	-1.058	1	0.956432	128600	n/a	n/a	26.07	19.815	3	3
4.87min : 750.44666	0.410962	0.275234	0.574	-1.741	1	0.78968	202089	n/a	n/a	80.224	64.65	3	3
4.88min : 901.39817	0.258895	0.275234	0.789	-1.268	1	0.688572	122785	n/a	n/a	29.913	10.491	3	3
4.88min : 880.40364	0.183571	0.19043	223.697	223.697	1	0.635329	114368	n/a	n/a	86.237	0	3	3
4.90min : 1789.86877	0.506975	0.275234	1.224	1.224	1	0.821696	89771	n/a	n/a	36.658	26.514	3	3
4.90min : 1790.37047	0.490829	0.275234	1.253	1.253	1	0.818633	96019	n/a	n/a	39.813	25.335	3	3
4.90min : 627.29714	0.214557	0.275234	1.153	1.153	1	0.658404	392583	n/a	n/a	10.98	12.699	3	3
4.90min : 502.20896	0.852115	0.827259	1.02	1.02	1	0.971171	609347	n/a	n/a	15.109	6.43	3	3
4.90min : 920.43660	0.211714	0.12663	0.483	-2.07	1	0.655897	211475	n/a	n/a	101.307	32.063	3	3
4.91min : 741.33678	0.019511	0.049535	0.479	-2.087	1	0.208331	75116	n/a	n/a	9.016	14.884	3	3
4.91min : 586.27109	0.685857	0.512691	0.918	-1.089	1	0.922325	225563	n/a	n/a	4.315	30.141	3	3
4.91min : 613.28108	0.672155	0.827259	1.039	1.039	1	0.915508	409307	n/a	n/a	12.08	7.15	3	3
4.93min : 388.17083	0.355527	0.275234	1.094	1.094	1	0.767445	464658	n/a	n/a	10.898	9.833	3	3
4.93min : 830.58016	0.951362	0.512691	0.956	-1.046	1	0.999017	216105	n/a	n/a	108.908	46.998	3	3
4.93min : 830.17902	0.719434	0.827259	0.769	-1.3	1	0.940417	250459	n/a	n/a	109.502	59.22	3	3
4.93min : 595.35695	0.588939	0.827259	0.704	-1.421	1	0.860923	134299	n/a	n/a	59.247	74.637	3	3
4.94min : 577.34681	0.466412	0.512691	0.714	-1.401	1	0.807337	195572	n/a	n/a	49.924	49.583	3	3
4.94min : 830.37986	0.906008	0.512691	0.928	-1.078	1	0.991826	254273	n/a	n/a	97.269	31.677	3	3
4.94min : 669.30859	0.141551	0.12663	0.839	-1.192	1	0.629499	246436	n/a	n/a	8.583	12.412	3	3
4.95min : 829.97903	0.886514	0.512691	0.893	-1.119	1	0.982693	93571	n/a	n/a	121.42	46.064	3	3
4.95min : 749.32235	0.004726	0.049535	0.001	-1312.68	1	0.093989	487759	n/a	n/a	0	11.941	3	3
4.95min : 448.18747	0.01757	0.049535	0.003	-370.772	1	0.199743	143342	n/a	n/a	0	23.204	3	3
4.96min : 596.34202	0.234203	0.12663	0.941	-1.062	1	0.669854	92578	n/a	n/a	4.805	5.618	3	3
4.96min : 708.29768	0.001736	0.049535	0.002	-436.467	1	0.057483	158250	n/a	n/a	0	7.209	3	3
4.96min : 912.94561	0.175852	0.275234	1.525	1.525	1	0.635329	228964	n/a	n/a	29.978	15.926	3	3
4.97min : 913.19686	0.093004	0.049535	2.045	2.045	1	0.54213	162147	n/a	n/a	30.59	16.511	3	3
4.97min : 1637.29757	0.778959	0.827259	1.054	1.054	1	0.956432	74902	n/a	n/a	24.262	17.423	3	3
4.97min : 912.69499	0.199297	0.275234	1.515	1.515	1	0.643325	226538	n/a	n/a	32.02	21.027	3	3
4.97min : 912.44418	0.141377	0.275234	1.6	1.6	1	0.629499	93849	n/a	n/a	28.968	19.17	3	3
4.97min : 1636.79366	0.304636	0.12663	0.774	-1.292	1	0.736177	71894	n/a	n/a	37.026	5.253	3	3
4.97min : 518.30893	0.066075	0.049535	0.559	-1.788	1	0.457521	186997	n/a	n/a	41.324	8.808	3	3
4.97min : 554.33033	0.473204	0.512691	0.721	-1.386	1	0.8129	255604	n/a	n/a	55.212	46.033	3	3
4.97min : 536.31911	0.622619	0.512691	0.707	-1.414	1	0.885643	211421	n/a	n/a	78.506	76.527	3	3
4.98min : 291.11442	0.113878	0.049535	1.063	1.063	1	0.586063	493803	n/a	n/a	1.177	4.262	3	3
4.98min : 329.15851	0.390685	0.275234	1.037	1.037	1	0.783316	98514	n/a	n/a	4.628	4.592	3	3
4.98min : 711.30819	0.001035	0.049535	454.104	454.104	1	0.050752	160849	n/a	n/a	5.565	0	3	3
5.00min : 210.13665	0.082902	0.049535	2.27	2.27	1	0.506717	120076	n/a	n/a	33.445	37.065	3	3
5.01min : 652.27000	0.001342	0.049535	0.004	-254.645	1	0.054413	311229	n/a	n/a	122.417	6.494	3	3
5.01min : 735.30713	0.000332	0.049535	0.002	-631.24	0.759206	0.036897	220275	n/a	n/a	0	3.153	3	3
5.01min : 655.28083	0.002678	0.049535	497.68	497.68	1	0.067251	181986	n/a	n/a	8.964	0	3	3
5.01min : 571.26425	0.356665	0.275234	0.752	-1.331	1	0.767445	96738	n/a	n/a	44.895	22.544	3	3
5.01min : 331.14977	0.166499	0.275234	1.138	1.138	1	0.635329	693940	n/a	n/a	9.888	8.147	3	3
5.02min : 315.12205	0.067187	0.049535	0.931	-1.074	1	0.461343	397648	n/a	n/a	3.5	3.494	3	3
5.03min : 958.48680	0.550835	0.512691	0.879	-1.137	1	0.841128	213696	n/a	n/a	33.317	4.398	3	3
5.03min : 485.22335	0.267995	0.512691	1.099	1.099	1	0.698253	819352	n/a	n/a	10.289	1.76	3	3
5.03min : 580.23766	0.003168	0.049535	0.002	-449.219	1	0.077002	166398	n/a	n/a	0	9.75	3	3
5.04min : 185.17802	0.54748	0.512691	1.286	1.286	1	0.839655	121550	n/a	n/a	13.575	68.262	3	3
5.04min : 216.07476	0.442869	0.512691	0.932	-1.073	1	0.797444	112075	n/a	n/a	12.998	4.709	3	3
5.05min : 622.23346	0.100467	0.12663	0.608	-1.645	1	0.561289	237679	n/a	n/a	31.284	24.865	3	3
5.05min : 580.24771	0.005102	0.049535	1.741	1.741	1	0.096319	304947	n/a	n/a	8.656	7.46	3	3
5.06min : 846.37743	7.3e-05	0.049535	0	-2785.76	0.166614	0.029129	948343	n/a	n/a	0	1.479	3	3
5.06min : 738.31869	0.001036	0.049535	709.908	709.908	1	0.050752	253621	n/a	n/a	5.571	0	3	3
5.06min : 608.28463	0.183516	0.19043	232.916	232.916	1	0.635329	118233	n/a	n/a	86.235	0	3	3
5.06min : 719.28615	0.111776	0.12663	0.57	-1.754	1	0.583125	126153	n/a	n/a	36.735	28.852	3	3
5.07min : 733.27422	0.151267	0.12663	0.487	-2.051	1	0.635329	93650	n/a	n/a	37.674	41.168	3	3
5.07min : 240.07452	0.244189	0.275234	1.214	1.214	1	0.676165	207318	n/a	n/a	18.874	10.879	3	3
5.07min : 260.11408	0.744775	0.512691	1.056	1.056	1	0.94985	245474	n/a	n/a	24.071	8.347	3	3
5.08min : 304.13904	0.345065	0.512691	0.45	-2.221	1	0.76229	110214	n/a	n/a	171.626	28.586	3	3
5.08min : 247.11674	0.719177	0.827259	1.123	1.123	1	0.940417	459538	n/a	n/a	23.018	47.476	3	3
5.09min : 596.29134	0.212126	0.12663	0.898	-1.113	1	0.655897	3036997	n/a	n/a	10.966	5.497	3	3
5.09min : 274.12766	0.058317	0.049535	1.198	1.198	1	0.423792	10697753	n/a	n/a	8.597	6.229	3	3
5.09min : 681.29667	0.002233	0.049535	453.488	453.488	1	0.060797	164613	n/a	n/a	8.181	0	3	3
5.09min : 527.22209	0.001872	0.049535	167.875	167.875	1	0.057817	1620734	n/a	n/a	7.978	166.684	3	3
5.09min : 685.53547	0.135967	0.049535	2.164	2.164	1	0.618895	112329	n/a	n/a	25.058	87.571	3	3
5.10min : 524.21124	0.001548	0.049535	0	-3900.32	1	0.054413	1395105	n/a	n/a	0	6.821	3	3
5.10min : 678.28603	0.000229	0.049535	0.002	-465.679	0.524121	0.036897	159943	n/a	n/a	0	2.618	3	3
5.11min : 231.18339	0.84598	0.512691	0.825	-1.212	1	0.968955	332544	n/a	n/a	27.335	136.24	3	3
5.11min : 353.14208	0.009487	0.049535	299.873	299.873	1	0.138074	120809	n/a	n/a	16.935	0	3	3
5.11min : 428.20001	0.133711	0.12663	1.119	1.119	1	0.613795	548511	n/a	n/a	7.535	6.904	3	3
5.12min : 354.14247	0.002373	0.049535	7454.25	7454.25	1	0.062317	2729067	n/a	n/a	8.451	0	3	3
5.12min : 424.34127	0.994212	0.827259	0.995	-1.006	1	0.999017	2187368	n/a	n/a	27.066	114.321	3	3
5.12min : 342.29924	0.912596	0.827259	0.908	-1.102	1	0.991918	131834	n/a	n/a	44.322	124.998	3	3
5.13min : 434.32529	0.971329	0.827259	0.972	-1.029	1	0.999017	217659	n/a	n/a	25.383	117.851	3	3
5.13min : 2566.11884	0.668886	0.512691	1.082	1.082	1	0.915508	117961	n/a	n/a	14.885	25.668	3	3
5.13min : 402.23666	0.924246	0.512691	1.056	1.056	1	0.997028	257425	n/a	n/a	24.238	88.508	3	3
5.14min : 624.27456	0.003499	0.049535	4036.28	4036.28	1	0.081585	1514264	n/a	n/a	10.27	0	3	3
5.15min : 2465.06808	0.800316	0.827259	1.07	1.07	1	0.959862	210666	n/a	n/a	34.416	24.484	3	3
5.15min : 2637.15283	0.585766	0.512691	1.076	1.076	1	0.859651	271673	n/a	n/a	14.449	16.077	3	3
5.15min : 371.18040	0.643908	0.512691	1.084	1.084	1	0.899896	4798421	n/a	n/a	24.45	8.321	3	3
5.15min : 2423.01100	0.400345	0.512691	1.289	1.289	1	0.785831	97956	n/a	n/a	22.569	43.485	3	3
5.16min : 897.37821	0.018896	0.049535	0.004	-240.944	1	0.204839	93118	n/a	n/a	0	24.053	3	3
5.16min : 154.09935	0.330157	0.275234	1.544	1.544	1	0.756905	165249	n/a	n/a	47.853	22.807	3	3
5.16min : 583.24811	0.06752	0.049535	419.673	419.673	1	0.461928	215620	n/a	n/a	47.331	0	3	3
5.17min : 724.29595	0.011045	0.049535	0.003	-336.698	1	0.153189	135838	n/a	n/a	0	18.301	3	3
5.18min : 161.08410	0.630476	0.512691	0.909	-1.1	1	0.888186	1050340	n/a	n/a	21.726	22.844	3	3
5.19min : 119.07451	0.32242	0.275234	0.936	-1.068	1	0.751015	443878	n/a	n/a	9.107	2.5	3	3
5.19min : 165.07903	0.218589	0.275234	0.849	-1.178	1	0.659809	1362698	n/a	n/a	17.644	3.648	3	3
5.19min : 240.09697	0.776422	0.827259	0.947	-1.056	1	0.956432	111939	n/a	n/a	17.526	24.848	3	3
5.21min : 585.30081	0.279562	0.512691	0.948	-1.055	1	0.714559	101676	n/a	n/a	3.854	5.997	3	3
5.24min : 299.09399	0.442746	0.827259	1.098	1.098	1	0.797444	62422	n/a	n/a	2.726	17.938	3	3
5.25min : 262.13155	0.395518	0.275234	0.807	-1.24	1	0.783316	477911	n/a	n/a	26.677	27.546	3	3
5.26min : 411.11068	0.221736	0.049535	0.744	-1.344	1	0.660798	198447	n/a	n/a	34.376	5.411	3	3
5.26min : 734.45607	0.611613	0.512691	0.8	-1.251	1	0.878401	245166	n/a	n/a	38.185	53.744	3	3
5.26min : 1767.30698	0.664362	0.275234	0.666	-1.502	1	0.913762	95405	n/a	n/a	125.859	91.032	3	3
5.27min : 962.42124	0.228982	0.275234	0.531	-1.884	1	0.669854	235335	n/a	n/a	62.837	45.472	3	3
5.29min : 467.29921	0.495924	0.275234	0.504	-1.985	1	0.820381	207466	n/a	n/a	65.234	102.535	3	3
5.31min : 324.14352	0.142395	0.049535	0.683	-1.464	1	0.631792	154076	n/a	n/a	5.111	23.582	3	3
5.31min : 333.21474	0.534235	0.512691	1.284	1.284	1	0.834971	56565	n/a	n/a	17.297	64.792	3	3
5.31min : 544.32151	0.958206	1	1.04	1.04	1	0.999017	335178	n/a	n/a	86.511	87.761	3	3
5.32min : 272.16065	0.912808	0.827259	0.847	-1.18	1	0.991918	365858	n/a	n/a	172.641	172.727	3	3
5.33min : 977.22777	0.392374	0.275234	0.835	-1.197	1	0.783316	75526	n/a	n/a	24.045	21.935	3	3
5.34min : 1303.63374	0.984438	0.512691	1.01	1.01	1	0.999017	74082	n/a	n/a	42.347	71.048	3	3
5.34min : 977.47812	0.76722	0.827259	0.952	-1.05	1	0.95527	80285	n/a	n/a	13.226	22.263	3	3
5.35min : 565.28538	0.928094	0.827259	0.99	-1.01	1	0.99782	186539	n/a	n/a	12.658	12.37	3	3
5.36min : 785.33900	0.012826	0.049535	0.561	-1.782	1	0.168222	74935	n/a	n/a	21.355	5.322	3	3
5.37min : 1543.14730	0.288192	0.12663	0.792	-1.263	1	0.721809	70268	n/a	n/a	23.191	22.834	3	3
5.38min : 2913.24102	0.870191	0.827259	1.126	1.126	1	0.975702	73666	n/a	n/a	93.725	65.202	3	3
5.38min : 1542.14401	0.964124	0.512691	1.023	1.023	1	0.999017	81778	n/a	n/a	73.832	28.172	3	3
5.38min : 1542.64679	0.553544	0.827259	0.898	-1.114	1	0.843158	94001	n/a	n/a	27.062	10.035	3	3
5.39min : 568.24581	0.185229	0.19043	283.382	283.382	1	0.635329	152394	n/a	n/a	86.844	0	3	3
5.39min : 415.28344	0.664627	0.827259	0.888	-1.127	1	0.913762	555698	n/a	n/a	30.665	31.471	3	3
5.41min : 197.14172	0.391837	0.275234	1.658	1.658	1	0.783316	104211	n/a	n/a	50.309	84.68	3	3
5.42min : 533.75704	0.028484	0.049535	0.359	-2.785	1	0.263505	66219	n/a	n/a	22.118	22.662	3	3
5.42min : 277.20746	0.290864	0.12663	0.581	-1.721	1	0.723205	64942	n/a	n/a	87.933	20.837	3	3
5.44min : 1624.68190	0.570048	0.827259	1.102	1.102	1	0.84619	115672	n/a	n/a	5.675	26.077	3	3
5.44min : 337.18883	0.001446	0.049535	0.001	-1874.92	1	0.054413	669208	n/a	n/a	0	6.59	3	3
5.44min : 504.25966	0.005816	0.049535	0.886	-1.129	1	0.104646	200313	n/a	n/a	2.695	1.131	3	3
5.44min : 1624.18040	0.145604	0.12663	0.862	-1.16	1	0.633056	105759	n/a	n/a	11.007	9.253	3	3
5.44min : 340.19862	0.020878	0.049535	1310.81	1310.81	1	0.216845	554534	n/a	n/a	25.407	0	3	3
5.45min : 468.23234	0.014972	0.049535	0.676	-1.48	1	0.182697	1007122	n/a	n/a	6.431	9.499	3	3
5.46min : 365.14775	0.001635	0.049535	0.002	-415.638	1	0.055754	151391	n/a	n/a	0	6.995	3	3
5.46min : 718.31743	0.015973	0.049535	0.001	-1472.79	1	0.18911	588989	n/a	n/a	0	22.142	3	3
5.46min : 173.06888	0.167565	0.12663	0.556	-1.798	1	0.635329	82973	n/a	n/a	64.279	27.347	3	3
5.47min : 196.11004	0.516317	0.512691	0.984	-1.016	1	0.829112	115407	n/a	n/a	3.234	2.275	3	3
5.47min : 368.15750	0.004771	0.049535	304.251	304.251	1	0.093989	116680	n/a	n/a	11.968	0	3	3
5.49min : 668.34887	0.499284	0.275234	0.941	-1.063	1	0.820381	243494	n/a	n/a	11.161	8.99	3	3
5.49min : 213.98018	0.651184	0.275234	1.066	1.066	1	0.904532	1328335	n/a	n/a	16.822	15.155	3	3
5.49min : 399.16364	0.000189	0.049535	718.361	718.361	0.432743	0.036897	248522	n/a	n/a	2.381	0	3	3
5.50min : 307.21491	0.872821	0.827259	0.914	-1.094	1	0.975702	9221692	n/a	n/a	61.757	66.416	3	3
5.51min : 734.34802	0.004562	0.049535	0.002	-587.084	1	0.093989	224260	n/a	n/a	0	11.719	3	3
5.51min : 129.04274	0.03703	0.049535	1.233	1.233	1	0.308985	322488	n/a	n/a	3.986	9.916	3	3
5.53min : 612.32276	0.691963	0.827259	1.057	1.057	1	0.925843	407799	n/a	n/a	18.934	10.855	3	3
5.53min : 231.12168	0.317998	0.12663	1.325	1.325	1	0.748327	114981	n/a	n/a	22.256	38.909	3	3
5.54min : 587.34139	0.803708	0.827259	1.151	1.151	1	0.959862	597126	n/a	n/a	30.637	88.546	3	3
5.56min : 172.95370	0.258887	0.12663	1.795	1.795	1	0.688572	2285717	n/a	n/a	16.688	89.186	3	3
5.57min : 247.21465	0.431038	0.512691	1.439	1.439	1	0.790466	87512	n/a	n/a	11.623	77.429	3	3
5.58min : 484.26443	0.23671	0.12663	1.071	1.071	1	0.670239	1828536	n/a	n/a	6.384	5.43	3	3
5.59min : 435.21096	0.235039	0.12663	1.239	1.239	1	0.669854	76956	n/a	n/a	14.283	23.288	3	3
5.61min : 358.12755	0.274863	0.275234	0.971	-1.03	1	0.708075	93717	n/a	n/a	2.659	2.96	3	3
5.63min : 238.08263	0.000348	0.049535	0.093	-10.77	0.794885	0.036897	149912	n/a	n/a	85.226	4.295	3	3
5.63min : 205.08630	0.003589	0.049535	0.002	-485.143	1	0.081768	174586	n/a	n/a	0	10.383	3	3
5.63min : 241.09484	0.013477	0.049535	299.994	299.994	1	0.173986	115156	n/a	n/a	20.246	0	3	3
5.65min : 297.08200	0.002515	0.049535	298.375	298.375	1	0.064576	108884	n/a	n/a	8.674	0	3	3
5.65min : 209.10463	0.000614	0.049535	94.3	94.3	1	0.041238	5603551	n/a	n/a	5.272	102.649	3	3
5.65min : 294.07163	0.004746	0.049535	0.003	-333.745	1	0.093989	124651	n/a	n/a	0	11.939	3	3
5.68min : 516.30434	0.255299	0.275234	0.768	-1.303	1	0.685498	552918	n/a	n/a	27.552	21.772	3	3
5.68min : 228.14702	0.107185	0.049535	0.488	-2.048	1	0.570891	79444	n/a	n/a	19.638	33.269	3	3
5.68min : 272.08413	0.02072	0.049535	1.463	1.463	1	0.216186	132354	n/a	n/a	0.501	11.814	3	3
5.68min : 301.03775	0.076556	0.049535	1.184	1.184	1	0.487274	164370	n/a	n/a	2.472	10.047	3	3
5.69min : 429.12152	0.100099	0.049535	1.225	1.225	1	0.561289	185683	n/a	n/a	3.526	14.152	3	3
5.69min : 400.16796	0.004974	0.049535	0.806	-1.24	1	0.095769	192569	n/a	n/a	1.748	3.509	3	3
5.69min : 594.26494	0.118727	0.049535	0.283	-3.534	1	0.592892	71732	n/a	n/a	170.141	8.791	3	3
5.70min : 588.32705	0.565543	0.827259	1.343	1.343	1	0.844948	335305	n/a	n/a	14.252	86.471	3	3
5.72min : 406.18500	0.070079	0.049535	1.609	1.609	1	0.467489	196990	n/a	n/a	19.512	8.157	3	3
5.74min : 485.25017	0.491495	0.827259	0.9	-1.111	1	0.818633	344265	n/a	n/a	20.45	13.255	3	3
5.74min : 472.23159	0.170323	0.12663	0.7	-1.428	1	0.635329	78956	n/a	n/a	10.087	25.394	3	3
5.75min : 397.18434	0.814321	0.827259	0.965	-1.036	1	0.959986	63541	n/a	n/a	15.553	18.586	3	3
5.75min : 380.18133	0.466549	0.512691	1.131	1.131	1	0.807337	199025	n/a	n/a	16.143	21.349	3	3
5.76min : 307.14099	0.100127	0.049535	0.728	-1.374	1	0.561289	128474	n/a	n/a	9.56	17.534	3	3
5.76min : 738.34662	0.003332	0.049535	288.283	288.283	1	0.078484	107506	n/a	n/a	9.988	0	3	3
5.78min : 646.30736	0.037912	0.049535	1.483	1.483	1	0.313539	290602	n/a	n/a	9.17	21.335	3	3
5.80min : 678.37016	0.780993	0.827259	1.021	1.021	1	0.957702	739010	n/a	n/a	6.97	9.704	3	3
5.82min : 301.18908	0.064153	0.049535	1.059	1.059	1	0.449953	203577	n/a	n/a	3.016	1.733	3	3
5.83min : 541.27711	0.429094	0.275234	1.494	1.494	1	0.790085	91357	n/a	n/a	7.556	87.008	3	3
5.85min : 2159.81945	0.052228	0.049535	0.776	-1.288	1	0.393864	98184	n/a	n/a	3.781	10.1	3	3
5.86min : 309.12114	0.011062	0.049535	460.154	460.154	1	0.153189	179504	n/a	n/a	18.33	0	3	3
5.87min : 784.33093	0.001078	0.049535	0.006	-176.032	1	0.050752	61899	n/a	n/a	0	5.659	3	3
5.87min : 454.17474	0.009202	0.049535	0.005	-200.542	1	0.135858	77993	n/a	n/a	0	16.647	3	3
5.90min : 475.19615	0.000264	0.049535	0.002	-491.026	0.603192	0.036897	169569	n/a	n/a	0	2.809	3	3
5.90min : 478.20611	0.001371	0.049535	583.651	583.651	1	0.054413	210238	n/a	n/a	6.408	0	3	3
5.91min : 865.38982	0.015256	0.049535	0.003	-332.9	1	0.184448	132547	n/a	n/a	0	21.577	3	3
5.91min : 453.25884	0.845778	0.512691	1.012	1.012	1	0.968955	577214	n/a	n/a	8.998	4.152	3	3
5.92min : 2322.88628	0.074092	0.049535	0.668	-1.497	1	0.481563	89290	n/a	n/a	27.778	14.281	3	3
5.93min : 245.23547	0.652461	0.827259	0.775	-1.291	1	0.905756	1007335	n/a	n/a	9.139	74.257	3	3
5.93min : 615.30124	0.014466	0.049535	1.658	1.658	1	0.180411	1183137	n/a	n/a	5.871	19.543	3	3
5.95min : 201.20937	0.232813	0.12663	1.35	1.35	1	0.669854	507706	n/a	n/a	15.762	35.64	3	3
5.95min : 427.24387	0.042047	0.049535	0.91	-1.098	1	0.335937	294026	n/a	n/a	4.477	3.022	3	3
5.96min : 218.16704	0.374118	0.512691	1.039	1.039	1	0.776719	72172	n/a	n/a	0.966	5.918	3	3
5.98min : 431.15913	0.000333	0.049535	0.003	-342.516	0.760075	0.036897	119638	n/a	n/a	0	3.151	3	3
5.99min : 434.16857	0.00179	0.049535	338.474	338.474	1	0.057817	122605	n/a	n/a	7.317	0	3	3
6.00min : 743.36122	0.174983	0.12663	1.058	1.058	1	0.635329	287822	n/a	n/a	3.793	4.583	3	3
6.04min : 180.11511	0.966562	0.827259	0.998	-1.002	1	0.999017	90229	n/a	n/a	5.815	5.251	3	3
6.05min : 581.31664	0.428874	0.827259	0.664	-1.505	1	0.790085	841500	n/a	n/a	88.689	12.231	3	3
6.05min : 261.23041	0.447447	0.512691	1.285	1.285	1	0.800614	6649540	n/a	n/a	14.748	51.712	3	3
6.05min : 575.26509	0.001177	0.049535	593.502	593.502	1	0.050752	212780	n/a	n/a	5.938	0	3	3
6.06min : 131.05833	0.983322	0.827259	0.969	-1.032	1	0.999017	4670360	n/a	n/a	173.166	173.168	3	3
6.07min : 649.35493	0.0042	0.049535	0.371	-2.697	1	0.089685	79769	n/a	n/a	37.447	10.581	3	3
6.07min : 572.24797	8.8e-05	0.049535	0.003	-378.626	0.201713	0.029129	129992	n/a	n/a	0	1.623	3	3
6.07min : 712.35473	0.569587	0.512691	1.042	1.042	1	0.84619	812085	n/a	n/a	6.61	9.54	3	3
6.10min : 480.15699	0.000611	0.049535	0.002	-664.839	1	0.041238	235068	n/a	n/a	0	4.277	3	3
6.10min : 734.34951	0.001855	0.049535	0.003	-336.694	1	0.057817	123227	n/a	n/a	0	7.447	3	3
6.11min : 484.26565	0.0049	0.049535	0.762	-1.313	1	0.095696	496241	n/a	n/a	7.217	4.454	3	3
6.12min : 483.16719	0.001115	0.049535	919.355	919.355	1	0.050752	326644	n/a	n/a	5.782	0	3	3
6.13min : 694.40221	0.234016	0.275234	0.927	-1.079	1	0.669854	189574	n/a	n/a	2.721	7.607	3	3
6.14min : 259.21464	0.548717	0.512691	1.332	1.332	1	0.839655	197808	n/a	n/a	15.946	79.426	3	3
6.17min : 268.17852	0.279558	0.275234	0.644	-1.552	1	0.714559	287998	n/a	n/a	45.655	38.883	3	3
6.18min : 1025.55422	0.008494	0.049535	0.004	-243.31	1	0.131133	89923	n/a	n/a	0	15.999	3	3
6.18min : 748.42459	0.058208	0.049535	0.279	-3.589	1	0.423792	72419	n/a	n/a	48.375	35.636	3	3
6.18min : 486.24779	0.854588	0.512691	1.068	1.068	1	0.971203	101910	n/a	n/a	53.377	3.168	3	3
6.18min : 1028.56940	0.006433	0.049535	7.744	7.744	1	0.112174	104249	n/a	n/a	16.119	168.346	3	3
6.18min : 708.38170	0.018109	0.049535	0.432	-2.313	1	0.202837	63276	n/a	n/a	34.611	19.426	3	3
6.19min : 562.33577	0.899923	0.512691	0.994	-1.006	1	0.989144	184352	n/a	n/a	1.535	7.233	3	3
6.21min : 340.19877	0.329756	0.275234	0.744	-1.344	1	0.756905	151052	n/a	n/a	46.651	12.149	3	3
6.21min : 441.25914	0.251475	0.512691	1.177	1.177	1	0.684163	107372	n/a	n/a	16.359	2.133	3	3
6.23min : 457.25377	0.005282	0.049535	1.664	1.664	1	0.097337	419079	n/a	n/a	3.003	12.354	3	3
6.24min : 958.47108	0.745086	0.512691	1.065	1.065	1	0.94985	200189	n/a	n/a	28.078	4.103	3	3
6.26min : 569.32992	0.357074	0.512691	0.68	-1.471	1	0.767445	181247	n/a	n/a	19.51	46.683	3	3
6.28min : 390.19021	0.980762	0.827259	0.998	-1.002	1	0.999017	1848231	n/a	n/a	5.899	15.151	3	3
6.30min : 571.34653	0.785921	0.512691	1.066	1.066	1	0.959862	787521	n/a	n/a	20.503	32.334	3	3
6.35min : 544.33474	0.869608	0.827259	1.013	1.013	1	0.975702	179595	n/a	n/a	8.25	9.946	3	3
6.36min : 771.34523	0.09774	0.049535	70.764	70.764	1	0.555016	377190	n/a	n/a	57.776	154.968	3	3
6.38min : 768.33473	0.000539	0.049535	0.002	-583.288	1	0.041238	202829	n/a	n/a	0	4.014	3	3
6.40min : 572.33239	0.089925	0.049535	0.925	-1.081	1	0.526871	397321	n/a	n/a	5.043	2.397	3	3
6.41min : 668.39975	0.124973	0.049535	0.868	-1.152	1	0.60092	216031	n/a	n/a	9.991	7.949	3	3
6.41min : 359.18432	0.088558	0.049535	0.641	-1.559	1	0.524116	75941	n/a	n/a	8.415	20.876	3	3
6.41min : 491.23809	0.014228	0.049535	0.819	-1.221	1	0.179995	336184	n/a	n/a	6.571	5.283	3	3
6.42min : 621.24793	0.126723	0.12663	0.582	-1.717	1	0.601998	194410	n/a	n/a	51.99	19.298	3	3
6.43min : 558.31646	0.419641	0.275234	1.094	1.094	1	0.78968	147579	n/a	n/a	3.255	16.186	3	3
6.44min : 737.32817	0.000418	0.049535	0.002	-594.044	0.955911	0.038236	207566	n/a	n/a	0	3.538	3	3
6.44min : 487.24293	0.414603	0.512691	1.908	1.908	1	0.78968	561461	n/a	n/a	80.728	7.685	3	3
6.44min : 740.33931	0.007224	0.049535	28.005	28.005	1	0.1185	153899	n/a	n/a	18.262	160.834	3	3
6.47min : 275.24602	0.117894	0.12663	1.93	1.93	1	0.592892	70440	n/a	n/a	29.499	57.758	3	3
6.49min : 429.21667	0.15441	0.12663	0.836	-1.196	1	0.635329	160772	n/a	n/a	15.808	7.913	3	3
6.49min : 470.29841	0.363016	0.512691	1.026	1.026	1	0.773058	155594	n/a	n/a	0.802	3.821	3	3
6.49min : 514.32523	0.419469	0.512691	0.939	-1.065	1	0.78968	406307	n/a	n/a	11.003	3.166	3	3
6.51min : 500.30956	0.536096	0.512691	0.964	-1.037	1	0.835023	847112	n/a	n/a	7.213	5.911	3	3
6.56min : 222.08782	0.124455	0.049535	0.809	-1.236	1	0.599956	118039	n/a	n/a	16.381	10.29	3	3
6.56min : 566.34098	0.798364	0.827259	1.015	1.015	1	0.959862	200511	n/a	n/a	5.195	7.746	3	3
6.58min : 332.14703	0.729424	0.827259	0.937	-1.067	1	0.945933	145985	n/a	n/a	25.703	16.586	3	3
6.59min : 336.23017	0.844393	0.827259	0.859	-1.165	1	0.968594	134345	n/a	n/a	83.314	91.978	3	3
6.59min : 308.12470	0.014258	0.049535	0.125	-7.993	1	0.179995	108026	n/a	n/a	168.639	5.461	3	3
6.59min : 462.20043	0.001338	0.049535	0.093	-10.772	1	0.054413	190703	n/a	n/a	96.104	3.084	3	3
6.59min : 807.34707	0.002244	0.049535	0.004	-229.885	1	0.060797	82929	n/a	n/a	0	8.184	3	3
6.64min : 433.24927	0.841539	0.827259	0.984	-1.016	1	0.967129	276101	n/a	n/a	10.894	6.961	3	3
6.64min : 131.05828	0.585394	0.512691	1.806	1.806	1	0.859651	4753026	n/a	n/a	88.46	173.168	3	3
6.67min : 291.12145	0.120887	0.12663	1.686	1.686	1	0.596524	318533	n/a	n/a	22.69	46.16	3	3
6.68min : 255.18327	0.70366	0.512691	0.938	-1.066	1	0.933326	70037	n/a	n/a	18.051	19.937	3	3
6.68min : 136.05130	0.400998	0.275234	1.492	1.492	1	0.785831	116249	n/a	n/a	50.952	45.094	3	3
6.77min : 273.26670	0.710993	0.512691	1.229	1.229	1	0.935224	3575247	n/a	n/a	17.123	91.905	3	3
6.78min : 258.05013	0.60139	0.275234	1.378	1.378	1	0.870834	89538	n/a	n/a	68.748	63.904	3	3
6.79min : 392.21967	0.487737	0.827259	0.882	-1.133	1	0.818633	92469	n/a	n/a	26.691	9.15	3	3
6.80min : 229.24051	0.14495	0.049535	1.828	1.828	1	0.633056	1412882	n/a	n/a	14.26	64.816	3	3
6.81min : 670.34819	0.47103	0.512691	0.695	-1.439	1	0.80986	77348	n/a	n/a	86.147	8.221	3	3
6.89min : 289.26180	0.121489	0.049535	1.899	1.899	1	0.596524	8489066	n/a	n/a	20.79	64.079	3	3
6.89min : 261.11100	0.296252	0.512691	0.662	-1.511	1	0.728506	55320	n/a	n/a	63.333	5.986	3	3
6.89min : 653.42540	0.133624	0.12663	0.918	-1.09	1	0.613795	151295	n/a	n/a	6.07	5.118	3	3
6.96min : 376.18397	0.219713	0.275234	0.791	-1.264	1	0.660798	91983	n/a	n/a	26.227	4.66	3	3
7.00min : 287.24621	0.270875	0.275234	1.679	1.679	1	0.703351	249624	n/a	n/a	13.614	78.741	3	3
7.01min : 274.19305	0.020463	0.049535	0.36	-2.774	1	0.214488	155267	n/a	n/a	23.657	20.556	3	3
7.01min : 429.27251	0.350009	0.275234	1.076	1.076	1	0.76314	1287574	n/a	n/a	7.071	9.822	3	3
7.02min : 394.23549	0.13772	0.12663	1.227	1.227	1	0.623131	232375	n/a	n/a	9.235	17.057	3	3
7.05min : 285.04317	0.763968	0.512691	1.02	1.02	1	0.953395	107182	n/a	n/a	7.595	7.766	3	3
7.07min : 457.28238	0.207724	0.275234	0.883	-1.132	1	0.648607	79828	n/a	n/a	11.627	8.65	3	3
7.07min : 375.20430	0.777687	0.512691	1.033	1.033	1	0.956432	100895	n/a	n/a	5.598	17.475	3	3
7.07min : 515.28517	0.423006	0.275234	1.095	1.095	1	0.78968	72607	n/a	n/a	9.7	14.927	3	3
7.10min : 295.15073	0.622002	0.275234	1.089	1.089	1	0.885529	104283	n/a	n/a	19.538	19.473	3	3
7.13min : 440.32486	0.252388	0.275234	0.89	-1.123	1	0.684853	105575	n/a	n/a	9.314	11.279	3	3
7.21min : 298.10257	0.347552	0.275234	1.046	1.046	1	0.76229	99425	n/a	n/a	3.493	6.26	3	3
7.23min : 174.10687	0.529422	0.275234	1.099	1.099	1	0.83479	86013	n/a	n/a	16.005	17.784	3	3
7.27min : 473.29867	0.370339	0.12663	1.57	1.57	1	0.776719	71695	n/a	n/a	1.593	86.143	3	3
7.29min : 208.14626	0.525504	0.827259	1.024	1.024	1	0.83479	131257	n/a	n/a	2.078	5.269	3	3
7.30min : 415.23887	0.851902	0.827259	1.019	1.019	1	0.971171	238297	n/a	n/a	8.978	13.272	3	3
7.33min : 441.27274	0.743692	0.512691	0.922	-1.085	1	0.949612	384572	n/a	n/a	7.571	35.838	3	3
7.33min : 340.13082	0.002203	0.049535	0.005	-199.254	1	0.060797	72212	n/a	n/a	0	8.103	3	3
7.34min : 347.26701	0.107867	0.049535	0.465	-2.152	1	0.570891	297968	n/a	n/a	38.471	36.218	3	3
7.34min : 384.16039	0.02361	0.049535	0.307	-3.255	1	0.23662	133900	n/a	n/a	25.951	22.61	3	3
7.35min : 713.39423	0.067233	0.049535	0.374	-2.675	1	0.461343	331114	n/a	n/a	47.337	34.26	3	3
7.35min : 368.18752	0.077311	0.049535	0.532	-1.881	1	0.48935	179470	n/a	n/a	33.221	27.245	3	3
7.35min : 427.25714	0.27086	0.275234	0.814	-1.228	1	0.703351	173807	n/a	n/a	24.427	14.997	3	3
7.35min : 365.14159	0.101242	0.049535	0.602	-1.662	1	0.562621	256003	n/a	n/a	20.561	26.097	3	3
7.35min : 682.46367	0.107591	0.049535	0.275	-3.632	1	0.570891	1003389	n/a	n/a	50.802	47.308	3	3
7.35min : 148.12510	0.131107	0.049535	0.451	-2.215	1	0.611384	426918	n/a	n/a	27.76	40.064	3	3
7.35min : 506.36086	0.205116	0.049535	0.167	-5.976	1	0.648257	298339	n/a	n/a	46.465	78.115	3	3
7.49min : 395.23036	0.025221	0.049535	0.516	-1.939	1	0.245898	149818	n/a	n/a	35.688	14.34	3	3
7.51min : 311.21184	0.341142	0.275234	0.743	-1.346	1	0.760466	102784	n/a	n/a	48.035	14.19	3	3
7.51min : 393.28776	0.150722	0.12663	0.626	-1.598	1	0.635329	89976	n/a	n/a	47.241	9.137	3	3
7.51min : 451.29077	0.126352	0.049535	0.568	-1.761	1	0.601488	102179	n/a	n/a	53.37	6.56	3	3
7.53min : 301.29829	0.11313	0.049535	3.371	3.371	1	0.584848	97350	n/a	n/a	48.75	84.431	3	3
7.56min : 362.16942	0.178528	0.12663	0.7	-1.428	1	0.635329	91737	n/a	n/a	8.617	25.966	3	3
7.57min : 206.12947	0.139946	0.049535	1.051	1.051	1	0.628243	111401	n/a	n/a	3.628	0.997	3	3
7.63min : 317.29291	0.47447	0.512691	1.895	1.895	1	0.813481	170923	n/a	n/a	88.87	88.508	3	3
7.66min : 229.16782	0.921502	0.827259	0.972	-1.029	1	0.996513	84248	n/a	n/a	40.105	23.224	3	3
7.67min : 471.24797	0.008225	0.049535	0.783	-1.277	1	0.127849	186115	n/a	n/a	2.37	4.734	3	3
7.75min : 264.09935	0.000377	0.049535	0.014	-70.711	0.861849	0.037472	159172	n/a	n/a	145.541	5.868	3	3
7.75min : 267.11012	0.000534	0.049535	390.512	390.512	1	0.041238	136641	n/a	n/a	3.995	0	3	3
7.82min : 342.28801	0.151269	0.049535	1.089	1.089	1	0.635329	122172	n/a	n/a	5.356	6.466	3	3
7.91min : 210.12612	0.083381	0.049535	0.72	-1.389	1	0.506717	262735	n/a	n/a	19.665	15.614	3	3
7.91min : 244.10737	0.1553	0.049535	1.21	1.21	1	0.635329	80077	n/a	n/a	6.397	17.147	3	3
7.92min : 325.22553	0.206179	0.049535	0.757	-1.32	1	0.648607	220461	n/a	n/a	30.239	3.083	3	3
7.94min : 303.29272	0.081378	0.049535	1.179	1.179	1	0.506673	544433	n/a	n/a	8.65	3.341	3	3
7.96min : 401.27764	0.909685	0.512691	1.032	1.032	1	0.991918	102605	n/a	n/a	41.933	6.527	3	3
7.96min : 287.24625	0.976551	0.512691	1.017	1.017	1	0.999017	96621	n/a	n/a	24.037	86.265	3	3
7.99min : 499.29074	0.265513	0.275234	0.797	-1.255	1	0.694298	100305	n/a	n/a	26.182	17.202	3	3
7.99min : 359.20947	0.153707	0.12663	0.883	-1.132	1	0.635329	164322	n/a	n/a	10.37	6.536	3	3
8.01min : 365.14178	0.049481	0.049535	0.496	-2.016	1	0.376883	146909	n/a	n/a	49.369	17.032	3	3
8.02min : 713.39444	0.028731	0.049535	0.247	-4.042	1	0.264722	100595	n/a	n/a	38.537	26.805	3	3
8.02min : 682.46303	0.022412	0.049535	0.207	-4.833	1	0.227601	130189	n/a	n/a	56.028	26.768	3	3
8.02min : 173.17810	0.970931	0.827259	1.011	1.011	1	0.999017	151013	n/a	n/a	41.818	24.211	3	3
8.10min : 158.93803	0.527559	0.512691	1.113	1.113	1	0.83479	2467865	n/a	n/a	7.851	25.345	3	3
8.10min : 434.20381	0.005587	0.049535	5971.03	5971.03	1	0.101325	2218427	n/a	n/a	12.999	0	3	3
8.12min : 428.18349	0.01279	0.049535	0	-3799.63	1	0.168222	1446996	n/a	n/a	0	19.774	3	3
8.12min : 278.08559	0.280238	0.512691	1.169	1.169	1	0.714669	105218	n/a	n/a	17.093	2.741	3	3
8.16min : 475.26989	0.533754	0.512691	1.69	1.69	1	0.83479	441956	n/a	n/a	39.589	154.559	3	3
8.17min : 303.25633	0.449423	0.512691	1.867	1.867	1	0.800614	541258	n/a	n/a	32.68	157.761	3	3
8.17min : 157.14665	0.628063	0.512691	1.027	1.027	1	0.888163	132355	n/a	n/a	0.822	8.245	3	3
8.19min : 580.26471	0.000312	0.049535	0.011	-92.748	0.7134	0.036897	77268	n/a	n/a	100.722	4.288	3	3
8.19min : 583.27481	0.000313	0.049535	211.275	211.275	0.716133	0.036897	72930	n/a	n/a	3.053	0	3	3
8.19min : 222.05627	0.789684	0.827259	0.965	-1.036	1	0.959862	72895	n/a	n/a	12.805	16.805	3	3
8.24min : 349.00089	0.001158	0.049535	0.002	-543.369	1	0.050752	194932	n/a	n/a	0	5.889	3	3
8.24min : 337.07355	0.007303	0.049535	393.135	393.135	1	0.1185	149967	n/a	n/a	14.846	0	3	3
8.24min : 559.10017	0.003791	0.049535	2298.29	2298.29	1	0.083292	863020	n/a	n/a	10.69	0	3	3
8.24min : 329.05755	0.00247	0.049535	0.001	-820.307	1	0.064146	293934	n/a	n/a	0	8.614	3	3
8.24min : 524.12641	0.000734	0.049535	0.001	-950.12	1	0.044375	335792	n/a	n/a	0	4.69	3	3
8.24min : 803.16720	0.004667	0.049535	0.002	-480.565	1	0.093989	183504	n/a	n/a	0	11.849	3	3
8.24min : 538.11452	0.001935	0.049535	0.001	-1096.33	1	0.058017	398381	n/a	n/a	0	7.623	3	3
8.24min : 602.30593	0.004143	0.049535	0.004	-253.56	1	0.089319	95963	n/a	n/a	0	11.14	3	3
8.24min : 788.19912	0.00456	0.049535	0.001	-1519.35	1	0.093989	579753	n/a	n/a	0	11.729	3	3
8.24min : 560.10736	0.001698	0.049535	971.85	971.85	1	0.057068	341494	n/a	n/a	7.14	0	3	3
8.24min : 797.22962	0.005544	0.049535	1652.83	1652.83	1	0.101325	615201	n/a	n/a	12.942	0	3	3
8.24min : 812.19825	0.007312	0.049535	490.379	490.379	1	0.1185	183056	n/a	n/a	14.862	0	3	3
8.24min : 332.06760	0.001224	0.049535	867.994	867.994	1	0.051804	303018	n/a	n/a	6.059	0	3	3
8.24min : 530.14684	0.003563	0.049535	987.503	987.503	1	0.081768	368758	n/a	n/a	10.356	0	3	3
8.24min : 348.04001	0.000838	0.049535	641.035	641.035	1	0.046153	222775	n/a	n/a	5.008	0	3	3
8.25min : 279.55152	0.01042	0.049535	208.215	208.215	1	0.146971	79147	n/a	n/a	17.734	0	3	3
8.25min : 320.16023	0.348154	0.512691	1.066	1.066	1	0.76229	268469	n/a	n/a	1.18	9.46	3	3
8.25min : 366.02691	0.000601	0.049535	26.144	26.144	1	0.041238	1148559	n/a	n/a	4.213	8.233	3	3
8.25min : 391.06706	0.001856	0.049535	665.536	665.536	1	0.057817	235026	n/a	n/a	7.462	0	3	3
8.26min : 334.06324	0.012436	0.049535	0.004	-273.879	1	0.16715	150334	n/a	n/a	50.777	19.431	3	3
8.26min : 345.02992	0.003674	0.049535	0.002	-603.371	1	0.081768	228042	n/a	n/a	0	10.511	3	3
8.26min : 363.01663	0.00105	0.049535	0.002	-636.686	1	0.050752	1139962	n/a	n/a	138.717	5.65	3	3
8.27min : 388.05656	0.000127	0.049535	0.002	-618.026	0.291294	0.029129	211738	n/a	n/a	0	1.953	3	3
8.27min : 352.01120	0.002009	0.049535	6.85	6.85	1	0.058847	202040	n/a	n/a	7.664	9.866	3	3
8.32min : 420.23674	0.394304	0.275234	0.879	-1.137	1	0.783316	129228	n/a	n/a	16.371	16.507	3	3
8.32min : 368.17402	0.040643	0.049535	0.735	-1.36	1	0.328495	117332	n/a	n/a	16.266	7.221	3	3
8.33min : 380.21811	0.192128	0.12663	0.585	-1.708	1	0.635329	315763	n/a	n/a	27.403	38.194	3	3
8.33min : 508.30247	0.185376	0.19043	230.2	230.2	1	0.635329	124074	n/a	n/a	86.82	0	3	3
8.40min : 224.18879	0.10024	0.049535	1.058	1.058	1	0.561289	195094	n/a	n/a	3.493	2.827	3	3
8.42min : 352.18630	0.144275	0.049535	0.772	-1.295	1	0.632759	103576	n/a	n/a	22.179	2.834	3	3
8.55min : 182.09414	0.802701	0.512691	1.011	1.011	1	0.959862	74214	n/a	n/a	6.368	0.673	3	3
8.60min : 297.03973	0.90934	0.827259	1.003	1.003	1	0.991918	225482	n/a	n/a	3.907	2.846	3	3
8.65min : 477.30890	0.331827	0.12663	0.855	-1.169	1	0.756905	70221	n/a	n/a	16.963	17.371	3	3
8.65min : 399.99060	0.246181	0.275234	0.245	-4.074	1	0.677739	255576	n/a	n/a	84.346	81.452	3	3
8.66min : 321.19416	0.647532	0.512691	1.017	1.017	1	0.902752	281164	n/a	n/a	3.428	4.947	3	3
8.66min : 331.32333	0.017834	0.049535	1.139	1.139	1	0.201739	145924	n/a	n/a	4.009	4.152	3	3
8.69min : 585.29086	0.001944	0.049535	331.377	331.377	1	0.058017	119230	n/a	n/a	7.625	0	3	3
8.70min : 423.14705	0.569192	0.827259	0.932	-1.073	1	0.84619	142445	n/a	n/a	18.209	6.192	3	3
8.70min : 582.28029	0.001522	0.049535	0.003	-359.421	1	0.054413	128411	n/a	n/a	0	6.747	3	3
8.70min : 170.09433	0.234284	0.12663	0.878	-1.139	1	0.669854	183158	n/a	n/a	14.463	2.712	3	3
8.73min : 182.05807	0.860248	0.827259	0.887	-1.127	1	0.97411	79819	n/a	n/a	91.367	64.969	3	3
8.73min : 160.08876	0.813664	0.827259	0.878	-1.139	1	0.959883	367073	n/a	n/a	71.374	55.736	3	3
8.75min : 410.26431	0.058608	0.049535	0.45	-2.221	1	0.423792	187689	n/a	n/a	20.954	26.942	3	3
8.78min : 360.23285	0.043239	0.049535	0.52	-1.925	1	0.340693	159757	n/a	n/a	41.413	18.177	3	3
8.79min : 131.05833	0.38801	0.275234	1.553	1.553	1	0.783316	2432142	n/a	n/a	7.423	87.564	3	3
8.80min : 477.20003	0.011766	0.049535	0.005	-211.919	1	0.161965	182935	n/a	n/a	96.665	18.896	3	3
8.80min : 406.28328	0.490773	0.512691	1.194	1.194	1	0.818633	176188	n/a	n/a	10.482	39.489	3	3
8.80min : 156.07818	0.932171	0.827259	0.995	-1.005	1	0.99782	117625	n/a	n/a	7.737	6.978	3	3
8.80min : 483.22041	3.2e-05	0.049535	526.518	526.518	0.072719	0.021201	178506	n/a	n/a	0.975	0	3	3
8.81min : 246.19826	0.430723	0.827259	0.895	-1.117	1	0.790466	72037	n/a	n/a	20.735	1.64	3	3
8.88min : 677.37290	0.334488	0.275234	0.816	-1.225	1	0.756905	114023	n/a	n/a	20.826	23.136	3	3
8.89min : 206.16686	0.241757	0.049535	0.814	-1.228	1	0.674403	75303	n/a	n/a	24.277	4.274	3	3
8.90min : 678.37600	0.213094	0.12663	0.692	-1.446	1	0.657943	74928	n/a	n/a	41.632	20.641	3	3
8.91min : 428.15697	0.00109	0.049535	3020.78	3020.78	1	0.050752	1075842	n/a	n/a	5.722	0	3	3
8.99min : 173.98472	0.797851	0.512691	0.991	-1.009	1	0.959862	118824	n/a	n/a	3.253	4.527	3	3
9.00min : 249.99275	0.074933	0.12663	1.055	1.055	1	0.48233	279710	n/a	n/a	2.851	2.523	3	3
9.05min : 325.37052	0.631397	0.827259	1.017	1.017	1	0.888388	97765	n/a	n/a	3.31	4.34	3	3
9.09min : 420.22445	0.031433	0.049535	345.549	345.549	1	0.279476	141866	n/a	n/a	31.364	0	3	3
9.10min : 414.20385	0.017366	0.049535	0.003	-312.386	1	0.19841	132647	n/a	n/a	0	23.053	3	3
9.16min : 365.25650	0.181126	0.049535	0.869	-1.151	1	0.635329	176729	n/a	n/a	13.397	5.323	3	3
9.17min : 158.93804	0.372172	0.275234	1.094	1.094	1	0.776719	1167386	n/a	n/a	12.79	6.539	3	3
9.18min : 199.96472	0.336622	0.049535	1.626	1.626	1	0.756905	1416743	n/a	n/a	5.099	86.567	3	3
9.19min : 364.18636	0.580715	0.275234	1.799	1.799	1	0.854432	824973	n/a	n/a	114.119	79.98	3	3
9.23min : 156.11501	0.755393	0.512691	1.007	1.007	1	0.94985	84888	n/a	n/a	2.795	1.859	3	3
9.25min : 158.13071	0.839237	0.827259	1.029	1.029	1	0.967129	101396	n/a	n/a	17.394	14.752	3	3
9.32min : 413.31418	0.672158	0.827259	0.88	-1.137	1	0.915508	125770	n/a	n/a	43.945	22.791	3	3
9.36min : 359.35499	0.176581	0.12663	0.758	-1.32	1	0.635329	185314	n/a	n/a	1.692	20.481	3	3
9.36min : 682.40771	0.13005	0.049535	0.804	-1.243	1	0.610908	782015	n/a	n/a	17.228	2.499	3	3
9.36min : 652.45130	0.154598	0.049535	0.766	-1.305	1	0.635329	146436	n/a	n/a	24.276	4.735	3	3
9.37min : 368.16418	0.056066	0.049535	0.691	-1.447	1	0.4173	587447	n/a	n/a	19.197	0.625	3	3
9.37min : 394.21208	0.78125	1	1.266	1.266	1	0.957702	141168	n/a	n/a	87.045	108.833	3	3
9.37min : 666.43926	0.18122	0.049535	0.777	-1.287	1	0.635329	265992	n/a	n/a	24.72	2.018	3	3
9.37min : 333.72061	0.382031	0.275234	0.868	-1.153	1	0.782205	128398	n/a	n/a	23.692	6.19	3	3
9.37min : 352.19268	0.70459	0.827259	0.968	-1.033	1	0.933326	287061	n/a	n/a	12.773	3.7	3	3
9.37min : 178.13586	0.374392	0.275234	0.918	-1.089	1	0.776719	165491	n/a	n/a	13.549	2.604	3	3
9.37min : 370.16526	0.322123	0.275234	0.928	-1.078	1	0.751015	234728	n/a	n/a	10.366	2.811	3	3
9.38min : 734.31457	0.554303	0.512691	1.105	1.105	1	0.843264	1165663	n/a	n/a	23.429	1.721	3	3
9.38min : 212.14115	0.418488	0.512691	0.69	-1.45	1	0.78968	194325	n/a	n/a	32.685	51.867	3	3
9.38min : 411.19121	0.348165	0.275234	1.618	1.618	1	0.76229	157226	n/a	n/a	8.08	88.09	3	3
9.38min : 222.16190	0.148449	0.049535	0.757	-1.321	1	0.635329	152580	n/a	n/a	24.318	1.764	3	3
9.39min : 648.45709	0.800744	0.827259	1.053	1.053	1	0.959862	202081	n/a	n/a	13.172	29.915	3	3
9.43min : 366.23761	0.186124	0.12663	0.599	-1.671	1	0.635329	201389	n/a	n/a	15.454	35.857	3	3
9.43min : 287.24606	0.126205	0.12663	2.105	2.105	1	0.601488	128396	n/a	n/a	29.79	75.839	3	3
9.44min : 380.21745	0.032782	0.049535	0.856	-1.168	1	0.289749	337420	n/a	n/a	6.729	2.728	3	3
9.45min : 229.20416	0.675032	0.512691	1.117	1.117	1	0.915943	1112421	n/a	n/a	37.185	3.628	3	3
9.46min : 425.12615	0.563854	0.827259	1.335	1.335	1	0.844948	131783	n/a	n/a	51.672	61.382	3	3
9.47min : 329.21993	0.725039	0.827259	1.208	1.208	1	0.942934	106519	n/a	n/a	54.654	69.038	3	3
9.47min : 182.13073	0.160761	0.049535	0.874	-1.145	1	0.635329	139361	n/a	n/a	11.968	3.854	3	3
9.47min : 494.18884	0.005143	0.049535	198.072	198.072	1	0.096319	75730	n/a	n/a	12.406	0	3	3
9.47min : 184.10956	0.119221	0.12663	0.894	-1.118	1	0.592892	267572	n/a	n/a	7.99	5.675	3	3
9.47min : 331.27189	0.082754	0.049535	0.871	-1.148	1	0.506717	137639	n/a	n/a	8.891	4.357	3	3
9.48min : 488.16844	0.028073	0.049535	0.004	-271.423	1	0.262749	121236	n/a	n/a	0	29.539	3	3
9.63min : 365.14153	0.628839	0.827259	1.033	1.033	1	0.888163	150791	n/a	n/a	9.52	3.49	3	3
9.72min : 427.32988	0.071755	0.049535	0.676	-1.48	1	0.47663	257664	n/a	n/a	17.674	18.292	3	3
9.95min : 366.23827	0.336402	0.512691	1.223	1.223	1	0.756905	89520	n/a	n/a	25.197	6.465	3	3
9.97min : 391.12125	0.495918	0.275234	1.026	1.026	1	0.820381	105273	n/a	n/a	5.117	2.756	3	3
9.98min : 300.16998	0.777081	0.512691	1.003	1.003	1	0.956432	252020	n/a	n/a	0.742	1.441	3	3
10.02min : 364.22267	0.533723	0.827259	0.841	-1.189	1	0.83479	179718	n/a	n/a	24.606	33.836	3	3
10.14min : 426.20399	0.019901	0.049535	0.004	-233.883	1	0.210524	100271	n/a	n/a	0	24.7	3	3
10.14min : 432.22447	0.009404	0.049535	245.587	245.587	1	0.137741	98857	n/a	n/a	16.847	0	3	3
10.18min : 199.19364	0.832226	0.827259	0.981	-1.019	1	0.966769	634396	n/a	n/a	5.109	13.207	3	3
10.28min : 272.24638	0.527919	0.275234	1.39	1.39	1	0.83479	67687	n/a	n/a	38.438	80.392	3	3
10.28min : 249.94693	0.186639	0.275234	3.267	3.267	1	0.635329	1278413	n/a	n/a	60.82	7.274	3	3
10.29min : 141.94638	0.897573	0.662521	1.11	1.11	1	0.987935	4518646	n/a	n/a	89.967	96.381	3	3
10.31min : 208.92053	0.475272	0.827259	0.696	-1.436	1	0.813481	1485824	n/a	n/a	86.583	4.564	3	3
10.31min : 185.94900	0.15635	0.12663	1.088	1.088	1	0.635329	2915637	n/a	n/a	1.722	7.032	3	3
10.32min : 199.96465	0.566788	0.512691	1.014	1.014	1	0.844948	4112698	n/a	n/a	1.854	3.409	3	3
10.34min : 192.11531	0.56555	0.512691	0.894	-1.118	1	0.844948	95984	n/a	n/a	18.26	23.847	3	3
10.35min : 434.20380	0.006422	0.049535	1219.15	1219.15	1	0.112174	450464	n/a	n/a	13.936	0	3	3
10.38min : 428.18334	0.014808	0.049535	0.001	-727.481	1	0.181918	279932	n/a	n/a	0	21.285	3	3
10.56min : 287.24630	0.180562	0.12663	2.244	2.244	1	0.635329	92178	n/a	n/a	43.18	90.997	3	3
10.59min : 136.12510	0.298115	0.12663	0.89	-1.123	1	0.730111	134171	n/a	n/a	3.987	13.73	3	3
10.59min : 222.16171	0.202877	0.12663	0.866	-1.155	1	0.645524	186997	n/a	n/a	7.264	12.727	3	3
10.59min : 122.11056	0.265259	0.12663	0.848	-1.179	1	0.694298	117090	n/a	n/a	5.62	17.335	3	3
10.59min : 556.44916	0.257367	0.049535	0.756	-1.322	1	0.688572	277648	n/a	n/a	9.704	27.191	3	3
10.59min : 609.36081	0.174563	0.049535	0.752	-1.33	1	0.635329	131936	n/a	n/a	17.063	21.31	3	3
10.60min : 150.14057	0.036895	0.049535	0.602	-1.662	1	0.308985	87253	n/a	n/a	0.843	13.66	3	3
10.60min : 352.15408	0.130921	0.049535	0.819	-1.22	1	0.611384	103823	n/a	n/a	16.402	7.472	3	3
10.60min : 194.13054	0.230161	0.275234	0.846	-1.182	1	0.669854	148471	n/a	n/a	11.687	15.35	3	3
10.64min : 295.25083	0.374507	0.275234	0.419	-2.388	1	0.776719	453912	n/a	n/a	69.888	88.282	3	3
10.64min : 380.21743	0.224331	0.049535	0.522	-1.914	1	0.664846	316760	n/a	n/a	15.657	47.97	3	3
10.68min : 234.16154	0.102519	0.12663	1.08	1.08	1	0.562621	183866	n/a	n/a	2.491	5.279	3	3
10.81min : 257.23562	0.331561	0.275234	1.468	1.468	1	0.756905	2068039	n/a	n/a	42.833	29.167	3	3
10.84min : 356.25347	0.319833	0.275234	0.954	-1.049	1	0.751015	92980	n/a	n/a	4.204	5.716	3	3
10.86min : 178.13579	0.751815	0.512691	0.966	-1.036	1	0.94985	425946	n/a	n/a	1.464	16.372	3	3
10.91min : 391.16607	0.741625	0.827259	0.965	-1.037	1	0.949612	258962	n/a	n/a	6.048	15.612	3	3
10.94min : 350.24328	0.359541	0.275234	0.556	-1.799	1	0.770686	243350	n/a	n/a	31.848	65.144	3	3
10.96min : 407.15215	0.921217	0.512691	1.009	1.009	1	0.996513	606137	n/a	n/a	4.577	13.233	3	3
10.97min : 610.42112	0.58702	0.827259	0.821	-1.218	1	0.859756	372695	n/a	n/a	11.834	47.916	3	3
10.98min : 364.12784	0.007446	0.049535	0.773	-1.293	1	0.118985	108664	n/a	n/a	6.808	2.592	3	3
11.07min : 218.16702	0.501218	0.512691	1.024	1.024	1	0.820381	342017	n/a	n/a	2.726	4.732	3	3
11.09min : 354.19365	0.345831	0.275234	0.851	-1.175	1	0.76229	189781	n/a	n/a	4.54	21.067	3	3
11.20min : 290.22235	0.141603	0.049535	0.909	-1.1	1	0.629499	167355	n/a	n/a	2.202	6.912	3	3
11.22min : 462.19904	0.002161	0.049535	687.9	687.9	1	0.060797	246363	n/a	n/a	8.054	0	3	3
11.25min : 456.17861	0.028172	0.049535	0.001	-1039.57	1	0.262749	469848	n/a	n/a	0	29.674	3	3
11.27min : 578.28591	0.957729	0.827259	1.007	1.007	1	0.999017	135325	n/a	n/a	12.436	15.995	3	3
11.27min : 451.10564	0.740906	0.827259	0.977	-1.023	1	0.949612	91525	n/a	n/a	9.419	5.9	3	3
11.27min : 204.07846	0.262126	0.275234	1.039	1.039	1	0.693237	956423	n/a	n/a	3.581	3.546	3	3
11.28min : 213.20932	0.4123	0.512691	1.216	1.216	1	0.78968	139410	n/a	n/a	11.743	35.844	3	3
11.32min : 305.08404	0.971288	0.827259	1.003	1.003	1	0.999017	153485	n/a	n/a	9.766	5.324	3	3
11.33min : 319.09969	0.42889	0.275234	1.023	1.023	1	0.790085	263530	n/a	n/a	3.193	3.134	3	3
11.33min : 410.08656	0.458914	0.512691	0.864	-1.158	1	0.806542	68659	n/a	n/a	17.041	24.108	3	3
11.48min : 260.23504	0.019378	0.049535	1.269	1.269	1	0.20788	66640	n/a	n/a	1.474	7.432	3	3
11.50min : 370.26900	0.537342	0.512691	1.057	1.057	1	0.835503	140609	n/a	n/a	1.794	13.309	3	3
11.50min : 227.22480	0.26782	0.275234	1.134	1.134	1	0.698253	253967	n/a	n/a	6.22	15.306	3	3
11.51min : 267.07556	0.317437	0.512691	0.862	-1.161	1	0.748327	69364	n/a	n/a	21.088	2.153	3	3
11.53min : 346.21148	0.888683	0.827259	1.039	1.039	1	0.983361	101066	n/a	n/a	33.376	29.212	3	3
11.55min : 162.10440	0.325314	0.275234	1.235	1.235	1	0.75543	72927	n/a	n/a	2.039	31.545	3	3
11.55min : 311.20142	0.352884	0.049535	1.598	1.598	1	0.76562	111248	n/a	n/a	1.82	86.289	3	3
11.64min : 256.14443	0.038009	0.049535	1.436	1.436	1	0.313539	111958	n/a	n/a	12.518	16.977	3	3
11.68min : 152.08325	0.984109	0.827259	1.014	1.014	1	0.999017	184675	n/a	n/a	81.727	74.321	3	3
11.68min : 169.11056	0.562843	0.827259	2.11	2.11	1	0.844948	655456	n/a	n/a	130.585	78.742	3	3
11.85min : 351.23832	0.353157	0.275234	1.12	1.12	1	0.76562	396103	n/a	n/a	14.959	9.045	3	3
11.86min : 164.10507	0.793956	0.512691	1.037	1.037	1	0.959862	195346	n/a	n/a	4.873	21.206	3	3
11.86min : 154.09917	0.873873	0.827259	1.005	1.005	1	0.975702	233223	n/a	n/a	3.343	3.642	3	3
11.86min : 599.46116	0.25576	0.275234	1.038	1.038	1	0.685928	244443	n/a	n/a	3.995	2.16	3	3
11.86min : 604.41621	0.99685	0.827259	1	-1	1	0.999017	254092	n/a	n/a	5.091	2.703	3	3
11.87min : 270.15924	0.307065	0.275234	0.942	-1.062	1	0.740129	84282	n/a	n/a	4.653	7.136	3	3
11.88min : 424.18902	0.07493	0.049535	0	-4232.85	1	0.48233	2236927	n/a	n/a	0	50.271	3	3
11.88min : 429.20585	0.002769	0.049535	179.553	179.553	1	0.068771	66835	n/a	n/a	9.082	0	3	3
11.89min : 555.43464	0.174087	0.12663	0.58	-1.726	1	0.635329	351449	n/a	n/a	7.234	35.374	3	3
11.89min : 430.20904	0.001524	0.049535	3583.06	3583.06	1	0.054413	1301279	n/a	n/a	6.767	0	3	3
11.91min : 560.39008	0.504136	0.512691	1.698	1.698	1	0.821649	1014186	n/a	n/a	87.496	35.589	3	3
11.92min : 511.40847	0.97352	0.827259	0.998	-1.002	1	0.999017	225982	n/a	n/a	6.702	7.93	3	3
11.92min : 516.36378	0.81568	0.512691	1.012	1.012	1	0.960737	225979	n/a	n/a	2.927	7.484	3	3
11.94min : 467.38209	0.493768	0.512691	1.093	1.093	1	0.819336	191848	n/a	n/a	15.924	11.881	3	3
11.94min : 472.33763	0.343038	0.049535	0.913	-1.095	1	0.762231	301569	n/a	n/a	13.358	0.345	3	3
11.98min : 328.14974	0.192587	0.049535	1.331	1.331	1	0.635468	82776	n/a	n/a	5.331	30.171	3	3
11.99min : 424.20705	0.067228	0.049535	3.082	3.082	1	0.461343	260327	n/a	n/a	1.608	98.84	3	3
12.17min : 310.21203	0.717225	0.827259	0.98	-1.021	1	0.939174	286504	n/a	n/a	7.891	4.438	3	3
12.19min : 282.21659	0.964862	0.512691	1.007	1.007	1	0.999017	122501	n/a	n/a	23.017	9.164	3	3
12.19min : 396.24859	0.285948	0.275234	1.041	1.041	1	0.720027	113413	n/a	n/a	1.917	4.906	3	3
12.19min : 279.25588	0.704388	0.827259	0.676	-1.48	1	0.933326	519349	n/a	n/a	70.178	123.69	3	3
12.19min : 262.22961	0.814623	0.827259	0.814	-1.228	1	0.959986	161955	n/a	n/a	42.855	117.674	3	3
12.30min : 423.35605	0.340731	0.275234	1.118	1.118	1	0.760466	240907	n/a	n/a	5.152	16.439	3	3
12.36min : 534.31781	0.736946	0.827259	1.045	1.045	1	0.948688	121027	n/a	n/a	17.255	11.933	3	3
12.39min : 706.48442	0.974264	0.827259	0.998	-1.002	1	0.999017	182820	n/a	n/a	5.858	10.062	3	3
12.42min : 354.23755	0.463814	0.12663	0.602	-1.661	1	0.806542	713624	n/a	n/a	102.181	58.883	3	3
12.42min : 484.10511	0.063097	0.049535	0.929	-1.076	1	0.447752	88817	n/a	n/a	3.994	2.909	3	3
12.42min : 379.32948	0.258828	0.12663	1.146	1.146	1	0.688572	348314	n/a	n/a	4.137	16.378	3	3
12.42min : 662.45548	0.660609	0.512691	1.029	1.029	1	0.909351	335906	n/a	n/a	5.266	8.978	3	3
12.43min : 657.50400	0.979986	0.512691	1.001	1.001	1	0.999017	233106	n/a	n/a	1.048	5.772	3	3
12.46min : 613.47693	0.872442	0.512691	1.005	1.005	1	0.975702	458858	n/a	n/a	4.952	0.904	3	3
12.46min : 618.43185	0.570275	0.827259	1.025	1.025	1	0.84619	566627	n/a	n/a	5.917	2.997	3	3
12.49min : 569.45022	0.730625	0.512691	1.006	1.006	1	0.946244	789438	n/a	n/a	0.659	2.426	3	3
12.50min : 652.38972	0.145483	0.12663	5.373	5.373	1	0.633056	553119	n/a	n/a	62.468	86.21	3	3
12.50min : 574.40569	0.00232	0.049535	1.024	1.024	1	0.061643	892557	n/a	n/a	0.396	0.243	3	3
12.50min : 414.03510	0.420598	0.512691	0.728	-1.374	1	0.78968	1322241	n/a	n/a	64.506	1.03	3	3
12.50min : 352.22241	0.037031	0.049535	1.064	1.064	1	0.308985	356407	n/a	n/a	2.639	1.868	3	3
12.51min : 530.37951	0.069599	0.049535	1.043	1.043	1	0.467489	1461773	n/a	n/a	0.662	2.243	3	3
12.51min : 525.42417	0.486362	0.512691	1.405	1.405	1	0.818633	1364853	n/a	n/a	58.895	8.265	3	3
12.53min : 282.16763	0.439112	0.827259	1.254	1.254	1	0.796613	382494	n/a	n/a	36.583	4.552	3	3
12.55min : 354.27438	0.018576	0.049535	1.267	1.267	1	0.203413	2703911	n/a	n/a	6.073	9.048	3	3
12.55min : 238.14129	0.448777	0.827259	1.037	1.037	1	0.800614	253466	n/a	n/a	6.558	0.473	3	3
12.56min : 335.30341	0.463829	0.512691	1.034	1.034	1	0.806542	311287	n/a	n/a	4.235	5.67	3	3
12.60min : 258.19749	0.119439	0.049535	0.73	-1.37	1	0.592892	71201	n/a	n/a	2.237	17.897	3	3
12.67min : 255.25597	0.902505	0.512691	0.978	-1.023	1	0.991199	1968021	n/a	n/a	2.762	28.046	3	3
12.69min : 324.22579	0.395803	0.275234	0.651	-1.536	1	0.783316	527937	n/a	n/a	86.524	6.594	3	3
12.77min : 337.33417	0.789042	0.512691	0.965	-1.036	1	0.959862	654994	n/a	n/a	20.217	5.192	3	3
12.77min : 349.04513	0.036068	0.049535	0.002	-610.483	1	0.307524	260602	n/a	n/a	0	33.761	3	3
12.79min : 352.05591	0.009136	0.049535	796.856	796.856	1	0.135858	305534	n/a	n/a	16.649	0	3	3
12.84min : 437.37160	0.133772	0.049535	1.071	1.071	1	0.613795	577650	n/a	n/a	1.875	5.282	3	3
12.85min : 412.27956	0.671865	0.512691	1.095	1.095	1	0.915508	637829	n/a	n/a	4.221	33.507	3	3
12.90min : 368.25361	0.450884	0.275234	0.887	-1.127	1	0.801766	644741	n/a	n/a	22.248	11.226	3	3
12.90min : 264.24489	0.771783	0.827259	0.83	-1.205	1	0.956432	276403	n/a	n/a	49.401	82.898	3	3
12.93min : 424.28031	0.833746	0.827259	1.003	1.003	1	0.967129	244417	n/a	n/a	1.636	1.456	3	3
12.95min : 393.34519	0.235988	0.049535	1.133	1.133	1	0.669854	702435	n/a	n/a	1.099	13.825	3	3
12.98min : 671.51965	0.706439	0.512691	1.019	1.019	1	0.933939	198724	n/a	n/a	6.733	3.606	3	3
12.98min : 676.47515	0.159878	0.12663	0.944	-1.059	1	0.635329	255806	n/a	n/a	4.845	1.526	3	3
13.01min : 627.49286	0.12856	0.12663	0.955	-1.047	1	0.606943	395117	n/a	n/a	2.458	3.209	3	3
13.01min : 632.44867	0.82758	0.827259	0.992	-1.008	1	0.966585	483602	n/a	n/a	4.362	3.577	3	3
13.05min : 588.42154	0.107052	0.049535	1.018	1.018	1	0.570891	899396	n/a	n/a	1.217	0.63	3	3
13.05min : 181.95454	0.163913	0.12663	0.828	-1.208	1	0.635329	3113922	n/a	n/a	16.973	2.773	3	3
13.05min : 583.46619	0.187787	0.12663	1.033	1.033	1	0.635329	749532	n/a	n/a	2.819	0.485	3	3
13.07min : 228.20858	0.393155	0.512691	1.096	1.096	1	0.783316	90795	n/a	n/a	3.973	15.405	3	3
13.08min : 349.31888	0.183514	0.049535	1.109	1.109	1	0.635329	584191	n/a	n/a	2.086	9.656	3	3
13.09min : 382.26938	0.337875	0.275234	1.016	1.016	1	0.756905	750278	n/a	n/a	1.335	2.086	3	3
13.13min : 470.32219	0.181294	0.275234	0.807	-1.239	1	0.635329	364382	n/a	n/a	21.167	6.168	3	3
13.14min : 435.42599	0.979159	0.827259	1	-1	1	0.999017	8201672	n/a	n/a	0.983	1.313	3	3
13.14min : 544.39527	0.541023	0.275234	0.993	-1.007	1	0.838127	1540874	n/a	n/a	1.435	1.172	3	3
13.15min : 539.43988	0.310691	0.275234	1.014	1.014	1	0.743713	1258108	n/a	n/a	1.521	1.441	3	3
13.16min : 338.24291	0.98686	0.827259	1.001	1.001	1	0.999017	779052	n/a	n/a	5.923	2.984	3	3
13.16min : 131.05816	0.837268	0.827259	0.987	-1.013	1	0.967129	2393024	n/a	n/a	8.952	4.313	3	3
13.17min : 426.29582	0.505968	0.512691	0.963	-1.038	1	0.821696	530761	n/a	n/a	7.981	2.856	3	3
13.24min : 495.41352	0.082582	0.12663	0.976	-1.024	1	0.506717	1035589	n/a	n/a	1.188	1.35	3	3
13.26min : 558.12428	0.560083	0.827259	1.065	1.065	1	0.844604	105751	n/a	n/a	4.077	16.143	3	3
13.26min : 370.09376	0.24307	0.12663	0.9	-1.111	1	0.676165	237827	n/a	n/a	4.516	10.711	3	3
13.30min : 418.34441	0.322427	0.275234	0.599	-1.669	1	0.751015	967822	n/a	n/a	88.961	3.448	3	3
13.31min : 256.23989	0.491983	0.827259	0.932	-1.073	1	0.818633	196700	n/a	n/a	15.125	2.47	3	3
13.32min : 474.40737	0.926213	0.827259	1.002	1.002	1	0.997028	1446201	n/a	n/a	3.442	1.71	3	3
13.32min : 123.08054	0.697396	0.275234	1.065	1.065	1	0.927795	4899328	n/a	n/a	13.616	22.118	3	3
13.32min : 451.38728	0.275836	0.275234	1.016	1.016	1	0.709781	942341	n/a	n/a	1.56	1.617	3	3
13.36min : 396.28533	0.621131	0.512691	1.054	1.054	1	0.885373	688709	n/a	n/a	9.899	13.836	3	3
13.38min : 225.17274	0.179434	0.049535	0.498	-2.007	1	0.635329	206538	n/a	n/a	85.938	0.684	3	3
13.39min : 627.41607	0.904064	0.827259	0.997	-1.003	1	0.99126	3414646	n/a	n/a	2.647	3.406	3	3
13.39min : 547.49672	0.795739	0.512691	1.014	1.014	1	0.959862	1208742	n/a	n/a	5.469	6.546	3	3
13.40min : 407.30140	0.158568	0.12663	0.677	-1.477	1	0.635329	228780	n/a	n/a	16.561	26.606	3	3
13.42min : 641.50868	0.383195	0.275234	0.944	-1.06	1	0.782631	98028	n/a	n/a	6.292	7.925	3	3
13.44min : 407.36095	0.64536	0.512691	1.008	1.008	1	0.900823	906259	n/a	n/a	1.681	2.093	3	3
13.46min : 220.16708	0.491816	0.275234	0.822	-1.217	1	0.818633	100424	n/a	n/a	37.22	27.047	3	3
13.48min : 414.18329	0.420577	0.512691	1.025	1.025	1	0.78968	192245	n/a	n/a	2.311	4.061	3	3
13.49min : 597.48204	0.068353	0.049535	0.922	-1.084	1	0.463462	212384	n/a	n/a	2.476	4.296	3	3
13.49min : 602.43776	0.294344	0.275234	0.955	-1.047	1	0.726324	138513	n/a	n/a	4.245	4.937	3	3
13.54min : 363.33460	0.329189	0.512691	1.033	1.033	1	0.756905	693878	n/a	n/a	0.89	4.513	3	3
13.56min : 468.32565	0.016836	0.049535	8.091	8.091	1	0.19429	773527	n/a	n/a	3.726	172.572	3	3
13.57min : 337.33416	0.707408	0.827259	1.027	1.027	1	0.933939	456463	n/a	n/a	4.913	10.162	3	3
13.58min : 558.41147	0.707034	0.512691	1.013	1.013	1	0.933939	268110	n/a	n/a	2.388	4.667	3	3
13.58min : 553.45541	0.675887	0.827259	0.984	-1.016	1	0.916535	565806	n/a	n/a	1.723	5.465	3	3
13.59min : 352.25836	0.183947	0.12663	2.191	2.191	1	0.635329	994656	n/a	n/a	47.428	12.342	3	3
13.61min : 625.41647	0.274572	0.275234	1.744	1.744	1	0.708075	428267	n/a	n/a	22.457	86.588	3	3
13.67min : 514.38478	0.83939	0.827259	0.994	-1.006	1	0.967129	526046	n/a	n/a	1.42	4.572	3	3
13.67min : 509.42915	0.76242	0.512691	1.009	1.009	1	0.953395	440430	n/a	n/a	0.737	4.372	3	3
13.72min : 283.28726	0.846947	0.827259	0.974	-1.027	1	0.96909	536547	n/a	n/a	9.06	19.491	3	3
13.76min : 216.09687	0.966284	0.827259	0.938	-1.066	1	0.999017	5519774	n/a	n/a	173.171	173.173	3	3
13.76min : 870.12499	0.89388	0.512691	1.223	1.223	1	0.984344	2009159	n/a	n/a	171.124	173.099	3	3
13.77min : 338.27941	0.836163	0.827259	1.006	1.006	1	0.967129	481494	n/a	n/a	2.864	3.575	3	3
13.80min : 465.40266	0.851546	0.827259	1.003	1.003	1	0.971171	375352	n/a	n/a	1.162	2.212	3	3
13.80min : 470.35825	0.042605	0.049535	0.968	-1.033	1	0.338029	673189	n/a	n/a	1.372	0.407	3	3
13.82min : 470.09788	0.175179	0.049535	1.028	1.028	1	0.635329	297805	n/a	n/a	0.311	2.338	3	3
13.82min : 408.17645	0.992416	0.827259	0.998	-1.002	1	0.999017	122367	n/a	n/a	21.917	22.917	3	3
13.82min : 171.10807	0.861808	0.827259	0.987	-1.013	1	0.974867	238435	n/a	n/a	10.427	6.375	3	3
13.89min : 129.15174	0.025289	0.049535	1.044	1.044	1	0.245898	2069805	n/a	n/a	1.515	1.517	3	3
13.95min : 421.37633	0.817566	0.827259	0.999	-1.001	1	0.961966	291336	n/a	n/a	0.571	0.464	3	3
13.95min : 426.33191	0.828313	0.827259	1.008	1.008	1	0.966585	691651	n/a	n/a	3.625	4.411	3	3
13.96min : 833.23651	0.731082	0.827259	1.751	1.751	1	0.946244	10799827	n/a	n/a	172.103	170.964	3	3
13.99min : 611.49766	0.720588	0.512691	0.974	-1.027	1	0.940417	206662	n/a	n/a	1.256	11.05	3	3
14.00min : 616.45406	0.426078	0.512691	0.939	-1.065	1	0.790085	121513	n/a	n/a	0.273	10.627	3	3
14.08min : 572.42727	0.524268	0.827259	0.965	-1.037	1	0.83479	214145	n/a	n/a	2.034	7.922	3	3
14.08min : 567.47110	0.608206	0.512691	0.967	-1.034	1	0.875157	368981	n/a	n/a	2.031	9.432	3	3
14.09min : 366.27424	0.348216	0.275234	0.622	-1.607	1	0.76229	217848	n/a	n/a	86.629	12.612	3	3
14.10min : 632.14396	0.10127	0.049535	3.649	3.649	1	0.562621	67708	n/a	n/a	16.209	169.701	3	3
14.20min : 528.40078	0.700579	0.827259	0.988	-1.013	1	0.93017	417477	n/a	n/a	0.989	4.808	3	3
14.20min : 523.44490	0.460382	0.512691	0.976	-1.025	1	0.806542	405065	n/a	n/a	2.056	4.474	3	3
14.20min : 377.35006	0.67627	0.512691	1.008	1.008	1	0.916535	144786	n/a	n/a	1.719	2.69	3	3
14.32min : 216.09744	0.985072	0.382733	0.986	-1.014	1	0.999017	5771056	n/a	n/a	86.609	86.596	3	3
14.33min : 496.38881	0.61644	0.827259	1.026	1.026	1	0.881641	202364	n/a	n/a	0.636	7.533	3	3
14.34min : 571.35331	0.097887	0.12663	0.965	-1.036	1	0.555016	241867	n/a	n/a	2.334	1.21	3	3
14.34min : 484.37427	0.058565	0.049535	0.963	-1.038	1	0.423792	572445	n/a	n/a	1.216	1.918	3	3
14.34min : 304.15013	0.360928	0.275234	2.009	2.009	1	0.772211	2528895	n/a	n/a	39.937	142.778	3	3
14.34min : 260.12314	0.80583	1	0.824	-1.214	1	0.959862	3798477	n/a	n/a	93.604	86.593	3	3
14.34min : 479.41857	0.745677	0.827259	0.993	-1.007	1	0.94985	376890	n/a	n/a	1.799	3.137	3	3
14.35min : 242.87668	0.03923	0.049535	1.024	1.024	1	0.321296	6203554	n/a	n/a	0.904	1.01	3	3
14.38min : 283.90321	0.436173	0.827259	0.674	-1.483	1	0.796443	2678748	n/a	n/a	86.593	2.139	3	3
14.44min : 278.15050	0.39986	0.512691	0.859	-1.164	1	0.785831	135570	n/a	n/a	14.95	21.66	3	3
14.45min : 148.01575	0.596472	0.512691	0.977	-1.024	1	0.866459	104845	n/a	n/a	4.877	5.112	3	3
14.53min : 440.34773	0.191218	0.12663	0.965	-1.036	1	0.635329	438590	n/a	n/a	2.818	2.751	3	3
14.54min : 338.27940	0.20079	0.12663	0.968	-1.033	1	0.64358	457289	n/a	n/a	3.073	1.796	3	3
14.54min : 435.39216	0.926342	0.827259	0.981	-1.02	1	0.997028	314745	n/a	n/a	25.679	23.157	3	3
14.85min : 584.44223	0.5483	0.512691	1.363	1.363	1	0.839655	284207	n/a	n/a	18.194	86.478	3	3
15.06min : 311.31860	0.724839	0.827259	1.037	1.037	1	0.942934	188574	n/a	n/a	14.926	4.091	3	3
15.25min : 123.08010	0.800294	0.827259	0.672	-1.489	1	0.959862	1593965	n/a	n/a	173.042	173.095	3	3
15.26min : 352.29498	0.267313	0.275234	1.02	1.02	1	0.698069	351913	n/a	n/a	1.59	2.163	3	3
15.31min : 759.39228	0.417621	0.512691	1.009	1.009	1	0.78968	607525	n/a	n/a	0.752	1.537	3	3
15.31min : 800.41802	0.939535	0.512691	0.999	-1.001	1	0.998203	932643	n/a	n/a	1.066	2.892	3	3
15.33min : 762.51354	0.442337	0.827259	1.474	1.474	1	0.797444	343901	n/a	n/a	3.422	86.483	3	3
15.33min : 679.47412	0.029619	0.049535	1.033	1.033	1	0.269643	734539	n/a	n/a	1.229	1.143	3	3
15.35min : 707.50504	0.683215	0.512691	0.985	-1.015	1	0.920062	742389	n/a	n/a	3.009	4.933	3	3
15.73min : 195.96978	0.18357	0.19043	0	-6147.74	1	0.635329	3147566	n/a	n/a	0	86.61	3	3
15.93min : 548.79653	0.061886	0.049535	1.037	1.037	1	0.440525	2517522	n/a	n/a	1.015	1.951	3	3
16.03min : 565.88099	0.17659	0.12663	1.024	1.024	1	0.635329	281247	n/a	n/a	0.896	2.125	3	3
16.03min : 293.93140	0.741108	0.512691	0.973	-1.027	1	0.949612	195264	n/a	n/a	12.311	2.793	3	3
16.04min : 715.87175	0.230541	0.12663	1.052	1.052	1	0.669854	115022	n/a	n/a	1.809	5.386	3	3
16.04min : 375.93439	0.006605	0.049535	1.067	1.067	1	0.11263	309882	n/a	n/a	0.914	1.624	3	3
16.04min : 1023.81897	0.834004	0.827259	1.032	1.032	1	0.967129	133935	n/a	n/a	13.128	20.076	3	3
16.04min : 633.86828	0.8012	0.827259	1.007	1.007	1	0.959862	199877	n/a	n/a	2.813	3.12	3	3
16.04min : 769.84453	0.613291	0.512691	1.012	1.012	1	0.880258	123449	n/a	n/a	2.64	2.836	3	3
16.04min : 429.90635	0.035643	0.049535	1.046	1.046	1	0.3052	555866	n/a	n/a	1.093	1.968	3	3
16.04min : 701.85571	0.190637	0.12663	1.025	1.025	1	0.635329	177271	n/a	n/a	2.255	1.268	3	3
16.04min : 579.89634	0.942337	0.512691	0.999	-1.001	1	0.999017	172680	n/a	n/a	1.17	2.422	3	3
16.04min : 443.92201	0.015032	0.049535	1.054	1.054	1	0.182697	293029	n/a	n/a	1.507	1.64	3	3
16.04min : 647.88385	0.909279	0.827259	0.998	-1.002	1	0.991918	122634	n/a	n/a	2.413	2.586	3	3
16.04min : 873.26043	0.189727	0.275234	0.026	-38.806	1	0.635329	179184	n/a	n/a	154.025	86.375	3	3
16.07min : 140.10601	0.413196	0.512691	1.021	1.021	1	0.78968	205255	n/a	n/a	3.169	2.404	3	3
16.09min : 852.16581	0.209413	0.512691	0.1	-9.997	1	0.652809	1837988	n/a	n/a	129.513	85.989	3	3
16.09min : 833.23562	0.204314	0.512691	0.082	-12.235	1	0.646617	4289779	n/a	n/a	125.877	86.035	3	3
16.13min : 319.90236	0.787241	0.827259	0.993	-1.007	1	0.959862	273145	n/a	n/a	0.858	3.846	3	3
16.15min : 305.88676	0.231554	0.512691	0.842	-1.188	1	0.669854	167609	n/a	n/a	1.061	16.146	3	3
16.18min : 568.42677	0.114513	0.049535	2.325	2.325	1	0.586471	142776	n/a	n/a	4.742	86.144	3	3
16.19min : 522.85020	0.824501	0.827259	1.038	1.038	1	0.965157	80692	n/a	n/a	20.198	17.72	3	3
16.19min : 505.82334	0.169665	0.12663	0.722	-1.384	1	0.635329	101764	n/a	n/a	12.627	23.726	3	3
16.20min : 183.97781	0.422454	0.512691	0.96	-1.042	1	0.78968	397599	n/a	n/a	7.249	0.634	3	3
16.21min : 310.89726	0.119616	0.049535	5.474	5.474	1	0.592892	40160	n/a	n/a	56.216	83.412	3	3
16.21min : 285.97795	0.952855	0.827259	1.092	1.092	1	0.999017	66896	n/a	n/a	170.613	170.375	3	3
16.21min : 197.99345	0.992732	0.512691	1.001	1.001	1	0.999017	175704	n/a	n/a	9.73	4.551	3	3
16.22min : 150.94159	0.919747	0.827259	0.979	-1.022	1	0.995557	109571	n/a	n/a	28.729	19.159	3	3
16.22min : 326.87765	0.439675	0.275234	1.078	1.078	1	0.796613	72752	n/a	n/a	10.922	10.549	3	3
16.22min : 129.95299	0.712161	0.382733	1.336	1.336	1	0.935224	130634	n/a	n/a	86.594	89.627	3	3
16.22min : 139.95252	0.9192	1	0.925	-1.081	1	0.995437	195709	n/a	n/a	90.931	86.404	3	3
16.22min : 247.91784	0.645066	0.827259	1.015	1.015	1	0.900823	504994	n/a	n/a	3.561	3.803	3	3
16.22min : 153.96942	0.31367	0.512691	1.013	1.013	1	0.746117	94667	n/a	n/a	1.268	1.417	3	3
16.22min : 148.94672	0.085496	0.049535	1.047	1.047	1	0.511411	268347	n/a	n/a	2.675	2.064	3	3
16.22min : 181.89485	0.337099	0.275234	0.896	-1.116	1	0.756905	89317	n/a	n/a	15.656	7.015	3	3
16.22min : 195.91041	0.956424	0.827259	1.011	1.011	1	0.999017	237289	n/a	n/a	23.377	23.22	3	3
16.22min : 184.99976	0.12354	0.049535	1.127	1.127	1	0.598072	60385	n/a	n/a	7.754	6.953	3	3
16.22min : 330.94220	0.535895	0.275234	0.935	-1.069	1	0.835023	87458	n/a	n/a	14.272	9.656	3	3
16.22min : 164.95798	0.293025	0.12663	1.157	1.157	1	0.725421	318599	n/a	n/a	2.195	19.318	3	3
16.22min : 218.01067	0.186604	0.275234	10.795	10.795	1	0.635329	800829	n/a	n/a	79.48	9.603	3	3
16.22min : 137.97183	0.462645	0.827259	0.69	-1.449	1	0.806542	134670	n/a	n/a	86.31	6.448	3	3
16.22min : 259.90565	0.968083	0.827259	0.942	-1.062	1	0.999017	123249	n/a	n/a	171.705	171.792	3	3
16.22min : 361.94129	0.225078	0.275234	0.374	-2.675	1	0.665375	56006	n/a	n/a	169.969	17.321	3	3
16.22min : 340.89303	0.841847	0.827259	1.01	1.01	1	0.967129	62989	n/a	n/a	6.386	4.327	3	3
16.22min : 363.90820	0.183582	0.19043	0.001	-821.807	1	0.635329	421072	n/a	n/a	0	86.522	3	3
16.23min : 419.83854	0.374755	0.275234	1.561	1.561	1	0.776719	56446	n/a	n/a	11.646	85.744	3	3
16.23min : 312.86291	0.096201	0.049535	1.3	1.3	1	0.553622	48489	n/a	n/a	3.829	18.35	3	3
16.23min : 231.93666	0.660517	1	0.652	-1.533	1	0.909351	435477	n/a	n/a	140.192	88.47	3	3
16.23min : 306.90396	0.908714	0.827259	1.024	1.024	1	0.991918	48444	n/a	n/a	24.669	23.144	3	3
16.23min : 274.88044	0.841244	0.512691	0.896	-1.116	1	0.967129	58831	n/a	n/a	85.862	24.067	3	3
16.23min : 279.90438	0.934638	0.827259	1.131	1.131	1	0.998203	135034	n/a	n/a	171.915	171.746	3	3
16.24min : 405.82288	0.566553	0.827259	1.086	1.086	1	0.844948	56923	n/a	n/a	17.457	14.434	3	3
16.24min : 263.90214	0.214157	0.12663	1.251	1.251	1	0.658404	495237	n/a	n/a	19.724	11.885	3	3
16.24min : 433.85095	0.357357	0.275234	2.776	2.776	1	0.767445	54300	n/a	n/a	85.807	168.69	3	3
16.24min : 300.88009	0.455075	0.512691	1.756	1.756	1	0.806294	66916	n/a	n/a	58.419	120.34	3	3
16.24min : 316.89214	0.419527	0.275234	1.058	1.058	1	0.78968	117724	n/a	n/a	7.291	7.964	3	3
16.24min : 275.86545	0.713532	0.827259	1.03	1.03	1	0.936002	237514	n/a	n/a	10.728	6.486	3	3
16.24min : 330.90721	0.795016	0.827259	1.015	1.015	1	0.959862	121392	n/a	n/a	3.18	8.664	3	3
16.25min : 302.87760	0.690854	0.512691	0.951	-1.052	1	0.925843	60267	n/a	n/a	15.476	13.369	3	3
16.25min : 525.83055	0.48463	0.512691	1.429	1.429	1	0.818633	96542	n/a	n/a	18.95	86.134	3	3
16.25min : 278.87351	0.953464	0.827259	0.991	-1.009	1	0.999017	67428	n/a	n/a	17.579	18.255	3	3
16.25min : 303.89636	0.203404	0.049535	1.237	1.237	1	0.645524	532729	n/a	n/a	4.487	22.387	3	3
16.26min : 130.94314	0.494158	0.512691	2.088	2.088	1	0.819336	469215	n/a	n/a	86.965	172.792	3	3
16.26min : 127.93093	0.132262	0.12663	1.072	1.072	1	0.612877	449285	n/a	n/a	3.966	5.041	3	3
16.26min : 261.88560	0.51826	0.512691	0.5	-2.001	1	0.831618	516938	n/a	n/a	172.85	86.799	3	3
16.27min : 211.98466	0.444849	0.275234	1.052	1.052	1	0.799119	931152	n/a	n/a	6.789	7.925	3	3
16.27min : 144.92228	0.813695	0.512691	1.037	1.037	1	0.959883	1157855	n/a	n/a	18.682	15.913	3	3
16.27min : 143.91383	0.999599	0.827259	1	1	1	0.999599	379198	n/a	n/a	17.249	21.418	3	3
16.27min : 197.96868	0.513843	0.512691	1.026	1.026	1	0.828019	538727	n/a	n/a	5.592	1.801	3	3
16.28min : 156.94258	0.529564	0.275234	1.044	1.044	1	0.83479	396967	n/a	n/a	8.058	7.33	3	3
16.29min : 115.96790	0.56021	0.512691	1.902	1.902	1	0.844604	484433	n/a	n/a	92.187	172.788	3	3
16.30min : 243.91545	0.508903	0.827259	0.714	-1.401	1	0.821798	523645	n/a	n/a	87.133	2.881	3	3
16.34min : 156.99587	0.530589	0.512691	0.509	-1.964	1	0.83479	1099945	n/a	n/a	173.037	87.303	3	3
16.36min : 185.02672	0.606318	0.827259	0.838	-1.193	1	0.873541	4477897	n/a	n/a	53.668	16.839	3	3
16.36min : 171.01109	0.899105	0.827259	1.007	1.007	1	0.989144	2141927	n/a	n/a	5.439	7.289	3	3
16.41min : 129.00057	0.373459	0.275234	0.96	-1.041	1	0.776719	682352	n/a	n/a	5.656	4.148	3	3
16.50min : 249.94661	0.026797	0.049535	1.123	1.123	1	0.257271	2759923	n/a	n/a	3.515	0.989	3	3
16.50min : 204.02120	0.462456	0.827259	0.689	-1.452	1	0.806542	749008	n/a	n/a	86.796	2.25	3	3
16.54min : 208.92015	0.04243	0.049535	1.04	1.04	1	0.337813	4109190	n/a	n/a	1.54	1.74	3	3
16.81min : 131.05809	0.075358	0.049535	0.973	-1.028	1	0.482335	6073904	n/a	n/a	0.528	1.487	3	3
17.40min : 232.97449	0.261663	0.12663	1.767	1.767	1	0.692816	12045088	n/a	n/a	12.971	86.629	3	3
17.43min : 204.02071	0.829819	0.827259	0.716	-1.396	1	0.966585	1923528	n/a	n/a	173.078	173.114	3	3
17.49min : 162.01028	0.674719	0.827259	0.484	-2.068	1	0.915943	4057765	n/a	n/a	173.116	173.162	3	3
17.66min : 162.96123	0.532887	0.512691	0.512	-1.954	1	0.83479	2250119	n/a	n/a	173.126	86.855	3	3
18.14min : 195.91069	0.183578	0.19043	3086.93	3086.93	1	0.635329	1581605	n/a	n/a	86.598	0	3	3
18.28min : 157.98933	0.974785	0.827259	1.049	1.049	1	0.999017	1659508	n/a	n/a	173.1	173.094	3	3
18.33min : 162.01103	0.793273	0.827259	0.661	-1.513	1	0.959862	4062108	n/a	n/a	173.14	173.162	3	3
18.48min : 119.98899	0.54476	0.827259	0.522	-1.915	1	0.839655	1752358	n/a	n/a	173.105	86.652	3	3
18.80min : 185.02625	0.765242	0.827259	0.619	-1.614	1	0.953943	957476	n/a	n/a	172.91	173.022	3	3
18.90min : 157.98928	0.173786	0.12663	4.418	4.418	1	0.635329	1728298	n/a	n/a	66.421	172.998	3	3
18.98min : 119.98840	0.983943	0.827259	1.031	1.031	1	0.999017	1688392	n/a	n/a	173.101	173.098	3	3
18.98min : 195.91073	0.923707	0.827259	1.136	1.136	1	0.997028	1493774	n/a	n/a	134.429	173.088	3	3
19.09min : 363.91739	0.851725	0.512691	1.139	1.139	1	0.971171	243592	n/a	n/a	63.562	95.744	3	3
19.09min : 211.98458	0.103432	0.049535	0.421	-2.374	1	0.564063	714329	n/a	n/a	87.652	10.607	3	3
19.10min : 170.95811	0.383881	0.512691	1.843	1.843	1	0.782631	1476555	n/a	n/a	69.895	59.816	3	3
19.10min : 272.87892	0.375612	0.275234	1.401	1.401	1	0.776719	806641	n/a	n/a	4.159	61.448	3	3
19.11min : 139.95116	0.698343	0.275234	1.258	1.258	1	0.92828	369950	n/a	n/a	62.534	72.574	3	3
19.13min : 315.89718	0.36296	0.12663	0.419	-2.387	1	0.773058	435941	n/a	n/a	16.027	86.134	3	3
19.14min : 184.97317	0.481252	0.512691	2.049	2.049	1	0.8182	425449	n/a	n/a	85.324	155.35	3	3
19.14min : 303.89712	0.727542	0.827259	0.84	-1.191	1	0.944565	905758	n/a	n/a	40.712	64.127	3	3
19.15min : 195.99316	0.61657	0.275234	1.226	1.226	1	0.881641	159138	n/a	n/a	47.375	41.705	3	3
19.30min : 301.88195	0.384294	0.12663	3.799	3.799	1	0.782631	253943	n/a	n/a	115.486	43.015	3	3
19.74min : 184.94113	0.454101	0.827259	0.264	-3.783	1	0.806087	448148	n/a	n/a	23.02	138.272	3	3
19.74min : 250.93097	0.805107	0.512691	0.836	-1.196	1	0.959862	1071838	n/a	n/a	88.504	78.015	3	3
0.03min : 213.98023	0.217827	0.275234	2.304	2.304	1	0.659809	113337	n/a	n/a	34.765	126.247	3	3
0.28min : 162.01096	0.252661	0.19043	0	-2134.5	1	0.684853	1553596	n/a	n/a	0	108.839	3	3
0.26min : 267.99110	0.430979	0.275234	2.358	2.358	1	0.790466	464161	n/a	n/a	86.91	172.735	3	3
0.25min : 253.97543	0.41777	0.275234	2.424	2.424	1	0.78968	1907702	n/a	n/a	86.625	173.092	3	3
0.42min : 144.00020	0.425516	0.512691	1.086	1.086	1	0.790085	1812442	n/a	n/a	2.2	14.973	3	3
0.46min : 162.01092	0.28843	0.512691	1.789	1.789	1	0.721809	1654254	n/a	n/a	3.252	95.483	3	3
0.59min : 217.92905	0.281741	0.12663	0.881	-1.135	1	0.716104	2890623	n/a	n/a	14.941	9.755	3	3
0.74min : 267.99102	0.253467	0.12663	0.93	-1.075	1	0.685022	7245147	n/a	n/a	3.626	7.728	3	3
0.75min : 553.95623	0.559138	0.827259	1.875	1.875	1	0.844604	2378792	n/a	n/a	87.121	173.131	3	3
0.76min : 293.99092	0.909619	0.662521	0.918	-1.09	1	0.991918	1789651	n/a	n/a	86.778	87.203	3	3
0.84min : 239.91091	0.544576	0.827259	1.367	1.367	1	0.839655	2044963	n/a	n/a	17.416	86.664	3	3
0.91min : 553.95635	0.486183	0.275234	0.472	-2.118	1	0.818633	2596770	n/a	n/a	173.13	86.872	3	3
0.99min : 293.99093	0.981084	0.827259	0.965	-1.036	1	0.999017	1605390	n/a	n/a	173.092	173.096	3	3
1.00min : 539.94064	0.158278	0.049535	0.313	-3.196	1	0.635329	5404424	n/a	n/a	173.169	4.553	3	3
1.05min : 525.87643	0.995384	1	0.996	-1.004	1	0.999017	1719829	n/a	n/a	86.578	86.674	3	3
1.03min : 529.90170	0.194919	0.275234	2.916	2.916	1	0.63711	1556751	n/a	n/a	3.421	173.092	3	3
1.05min : 439.93272	0.441236	0.275234	0.958	-1.044	1	0.797016	1565574	n/a	n/a	6.57	5.765	3	3
1.01min : 461.91485	0.125444	0.12663	0.921	-1.085	1	0.60092	1538919	n/a	n/a	3.414	5.731	3	3
1.03min : 1245.75827	0.51994	0.512691	0.501	-1.996	1	0.832171	1256252	n/a	n/a	173.06	86.78	3	3
1.06min : 1627.75307	0.480922	0.275234	0.468	-2.135	1	0.8182	805817	n/a	n/a	172.969	86.591	3	3
1.11min : 507.92001	0.500146	0.827259	1.409	1.409	1	0.820381	1493370	n/a	n/a	5.302	86.62	3	3
1.09min : 597.88725	0.97358	0.827259	0.951	-1.051	1	0.999017	1531678	n/a	n/a	173.085	173.091	3	3
1.23min : 581.87708	0.521955	0.512691	0.503	-1.99	1	0.833776	1851329	n/a	n/a	173.107	86.789	3	3
1.20min : 279.97518	0.967634	0.827259	0.941	-1.063	1	0.999017	1898117	n/a	n/a	173.107	173.113	3	3
1.22min : 743.90370	0.945204	0.382733	0.95	-1.053	1	0.999017	1960158	n/a	n/a	86.607	86.588	3	3
1.23min : 1627.75337	0.70848	0.382733	1.343	1.343	1	0.934667	804797	n/a	n/a	86.797	89.788	3	3
1.23min : 539.94078	0.183505	0.19043	10065.9	10065.9	1	0.635329	5097552	n/a	n/a	86.594	0	3	3
1.25min : 1245.75833	0.551358	0.827259	1.895	1.895	1	0.841128	1216842	n/a	n/a	86.588	173.061	3	3
1.29min : 1231.73465	0.551427	0.827259	0.528	-1.896	1	0.841128	1737431	n/a	n/a	173.104	86.776	3	3
1.35min : 547.85925	0.443581	0.275234	0.435	-2.298	1	0.797606	1289525	n/a	n/a	173.042	86.862	3	3
1.36min : 1381.73612	0.183682	0.19043	3785.55	3785.55	1	0.635329	1953710	n/a	n/a	86.637	0	3	3
1.40min : 239.95975	0.502544	0.512691	2.057	2.057	1	0.820658	131650320	n/a	n/a	86.771	173.204	3	3
1.36min : 279.97523	0.992234	0.827259	1.015	1.015	1	0.999017	1832414	n/a	n/a	173.11	173.108	3	3
1.38min : 597.88745	0.506177	0.275234	2.042	2.042	1	0.821696	1506402	n/a	n/a	86.616	173.084	3	3
1.40min : 529.90179	0.183969	0.19043	0	-3070.98	1	0.635329	1604859	n/a	n/a	0	86.723	3	3
1.45min : 743.90386	0.975136	0.827259	1.048	1.048	1	0.999017	1942954	n/a	n/a	173.115	173.111	3	3
1.48min : 181.99873	0.996909	0.827259	0.994	-1.006	1	0.999017	783504	n/a	n/a	172.98	172.982	3	3
1.50min : 581.87715	0.184148	0.19043	3504.12	3504.12	1	0.635329	1841801	n/a	n/a	86.783	0	3	3
1.55min : 1667.70351	0.973078	0.827259	0.95	-1.052	1	0.999017	1475976	n/a	n/a	173.08	173.086	3	3
1.55min : 1449.72418	0.521519	0.512691	0.502	-1.991	1	0.833776	2156744	n/a	n/a	173.121	86.749	3	3
1.59min : 307.89850	0.183527	0.19043	4660.36	4660.36	1	0.635329	2373861	n/a	n/a	86.591	0	3	3
1.62min : 1381.73571	0.163832	0.049535	0.317	-3.151	1	0.635329	2030754	n/a	n/a	173.112	3.123	3	3
1.60min : 289.94228	0.52552	0.827259	1.976	1.976	1	0.83479	3270140	n/a	n/a	86.589	173.152	3	3
1.62min : 593.86206	0.574975	0.827259	1.826	1.826	1	0.850936	1328779	n/a	n/a	86.657	173.073	3	3
1.63min : 279.97510	0.977199	0.827259	0.958	-1.044	1	0.999017	1918338	n/a	n/a	173.11	173.114	3	3
1.68min : 425.91727	0.514982	0.512691	0.497	-2.012	1	0.828167	2492514	n/a	n/a	173.133	86.663	3	3
1.67min : 1231.73479	0.932762	0.827259	0.88	-1.136	1	0.99782	1769232	n/a	n/a	173.093	173.106	3	3
1.69min : 1803.67964	0.98265	0.827259	0.968	-1.033	1	0.999017	836456	n/a	n/a	172.989	172.996	3	3
1.72min : 561.89135	0.553865	0.827259	0.53	-1.887	1	0.843158	860306	n/a	n/a	173.002	86.552	3	3
1.73min : 239.95978	0.997551	0.827259	0.995	-1.005	1	0.999017	131607776	n/a	n/a	173.204	173.204	3	3
1.75min : 515.88630	0.201768	0.512691	2.872	2.872	1	0.644249	2217009	n/a	n/a	2.471	173.126	3	3
1.77min : 799.85938	0.531873	0.827259	0.511	-1.956	1	0.83479	1533873	n/a	n/a	173.091	86.598	3	3
1.79min : 1367.71355	0.166329	0.049535	0.32	-3.129	1	0.635329	2423774	n/a	n/a	173.126	3.905	3	3
1.84min : 307.89863	0.174311	0.12663	0.326	-3.067	1	0.635329	2484670	n/a	n/a	173.132	2.815	3	3
1.81min : 289.94231	0.183815	0.19043	0	-6464.5	1	0.635329	3358404	n/a	n/a	0	86.688	3	3
1.83min : 181.99872	0.985352	0.827259	1.006	1.006	1	0.999017	1396815	n/a	n/a	39.892	38.61	3	3
1.84min : 1449.72396	0.183854	0.19043	4018.09	4018.09	1	0.635329	2090780	n/a	n/a	86.693	0	3	3
1.90min : 1667.70269	0.986229	1	1.013	1.013	1	0.999017	1416887	n/a	n/a	86.754	86.588	3	3
1.88min : 425.91711	0.183904	0.19043	0	-4293.2	1	0.635329	2238284	n/a	n/a	0	86.71	3	3
1.93min : 293.93176	0.183553	0.19043	0	-11103	1	0.635329	5675224	n/a	n/a	0	86.611	3	3
1.96min : 565.88133	0.48246	0.275234	0.469	-2.134	1	0.818633	4774346	n/a	n/a	173.164	86.994	3	3
1.97min : 429.90651	0.475667	0.512691	2.175	2.175	1	0.813548	15791146	n/a	n/a	88.254	173.192	3	3
1.94min : 561.89141	0.922199	0.827259	1.159	1.159	1	0.996795	781976	n/a	n/a	172.981	172.946	3	3
1.95min : 493.90442	0.183783	0.19043	0	-4194.48	1	0.635329	2175942	n/a	n/a	0	86.671	3	3
1.99min : 447.89935	0.956071	0.827259	0.92	-1.087	1	0.999017	2520230	n/a	n/a	173.13	173.136	3	3
1.97min : 307.94745	0.67096	0.827259	1.018	1.018	1	0.915508	7512100	n/a	n/a	5.412	4.174	3	3
1.96min : 615.84688	0.579272	0.512691	0.546	-1.832	1	0.853409	1612964	n/a	n/a	173.089	89.993	3	3
1.98min : 1367.71417	0.183629	0.19043	4683.49	4683.49	1	0.635329	2409128	n/a	n/a	86.624	0	3	3
1.96min : 1803.67950	0.982786	1	1.016	1.016	1	0.999017	823811	n/a	n/a	87.052	86.552	3	3
2.02min : 203.96200	0.378354	0.512691	1.056	1.056	1	0.780961	174937600	n/a	n/a	7.991	4.059	3	3
2.03min : 270.10782	0.994177	0.827259	1	-1	1	0.999017	2908116	n/a	n/a	4.137	2.2	3	3
2.03min : 266.11289	0.886885	0.827259	1.005	1.005	1	0.982693	3040080	n/a	n/a	4.57	3.693	3	3
2.03min : 208.07108	0.37437	0.275234	1.03	1.03	1	0.776719	3027462	n/a	n/a	3.595	3.667	3	3
2.02min : 411.90143	0.754735	0.827259	1.018	1.018	1	0.94985	2024946	n/a	n/a	7.8	4.877	3	3
2.02min : 282.10786	0.41498	0.512691	1.468	1.468	1	0.78968	2406494	n/a	n/a	2.982	79.494	3	3
2.01min : 511.86041	0.73054	0.512691	1.017	1.017	1	0.946244	1887910	n/a	n/a	4.789	6.048	3	3
2.02min : 310.13931	0.237557	0.275234	1.147	1.147	1	0.670975	2012171	n/a	n/a	13.124	9.551	3	3
2.03min : 268.12853	0.509949	0.827259	1.016	1.016	1	0.822905	1495165	n/a	n/a	3.245	2.039	3	3
2.05min : 210.08683	0.83025	0.827259	1.009	1.009	1	0.966585	1420423	n/a	n/a	5.46	3.427	3	3
2.02min : 294.10790	0.497775	0.512691	1.014	1.014	1	0.820381	1413391	n/a	n/a	2.814	0.913	3	3
2.02min : 296.12358	0.244268	0.275234	1.051	1.051	1	0.676165	1195315	n/a	n/a	4.472	4.402	3	3
2.02min : 326.13409	0.627555	0.512691	1.493	1.493	1	0.888163	2025042	n/a	n/a	56.586	136.216	3	3
2.02min : 324.15477	0.670082	0.512691	1.284	1.284	1	0.915508	1276330	n/a	n/a	77.272	13.753	3	3
2.02min : 338.13393	0.753222	0.512691	0.808	-1.237	1	0.94985	1535021	n/a	n/a	100.871	53.636	3	3
2.02min : 328.14970	0.486115	0.275234	0.939	-1.065	1	0.818633	240693	n/a	n/a	11.271	8.671	3	3
2.02min : 326.17010	0.484452	0.512691	0.702	-1.425	1	0.818633	809217	n/a	n/a	86.602	1.503	3	3
2.03min : 255.97541	0.386131	0.275234	2.167	2.167	1	0.783316	2192467	n/a	n/a	84.812	14.355	3	3
2.02min : 312.15487	0.191131	0.12663	1.27	1.27	1	0.635329	1993879	n/a	n/a	12.554	24.105	3	3
2.02min : 340.14960	0.56533	0.827259	1.351	1.351	1	0.844948	1603220	n/a	n/a	38.468	80.323	3	3
2.02min : 314.17137	0.207096	0.12663	1.778	1.778	1	0.648607	828869	n/a	n/a	12.895	74.77	3	3
2.02min : 342.16629	0.798366	0.275234	1.282	1.282	1	0.959862	294302	n/a	n/a	113.751	101.488	3	3
2.02min : 382.19632	0.928281	0.827259	0.93	-1.075	1	0.99782	351453	n/a	n/a	101.06	83.763	3	3
2.02min : 368.18088	0.24713	0.512691	3.566	3.566	1	0.677811	965899	n/a	n/a	77.485	44.748	3	3
2.02min : 352.18582	0.19892	0.12663	6.953	6.953	1	0.643325	657269	n/a	n/a	78.35	1.812	3	3
2.02min : 356.18175	0.387719	0.512691	1.152	1.152	1	0.783316	489487	n/a	n/a	9.677	23.317	3	3
2.02min : 384.21304	0.530503	0.512691	1.332	1.332	1	0.83479	463086	n/a	n/a	7.996	76.341	3	3
2.02min : 386.19254	0.347233	0.275234	0.973	-1.028	1	0.76229	55199	n/a	n/a	3.848	1.963	3	3
2.02min : 398.19142	0.561036	0.827259	1.008	1.008	1	0.844801	103025	n/a	n/a	1.867	1.038	3	3
2.02min : 412.17078	0.39627	0.827259	2.985	2.985	1	0.783316	271066	n/a	n/a	107.54	31.295	3	3
2.02min : 442.21765	0.375069	0.512691	0.952	-1.05	1	0.776719	97946	n/a	n/a	7.584	2.911	3	3
2.02min : 426.22260	0.881089	0.512691	1.006	1.006	1	0.980081	57630	n/a	n/a	2.621	5.221	3	3
2.02min : 454.21763	0.635883	0.275234	0.989	-1.011	1	0.89255	58541	n/a	n/a	2.604	2.554	3	3
2.02min : 498.24386	0.714529	0.275234	1.013	1.013	1	0.93652	51575	n/a	n/a	3.388	4.522	3	3
2.02min : 456.19698	0.723489	0.275234	1.017	1.017	1	0.942934	42689	n/a	n/a	5.255	5.509	3	3
2.02min : 456.23293	0.912758	0.827259	1.005	1.005	1	0.991918	52530	n/a	n/a	5.209	5.574	3	3
2.02min : 470.21260	0.912251	0.827259	1.002	1.002	1	0.991918	45537	n/a	n/a	2.834	1.045	3	3
2.02min : 514.23875	0.628712	0.827259	0.936	-1.069	1	0.888163	39537	n/a	n/a	20.499	6.654	3	3
2.02min : 429.90660	0.4748	0.275234	0.932	-1.073	1	0.813481	2018314	n/a	n/a	10.298	11.453	3	3
2.02min : 284.12348	0.677914	0.827259	1.017	1.017	1	0.916863	1380821	n/a	n/a	5.369	3.83	3	3
2.04min : 236.10239	0.203247	0.12663	1.031	1.031	1	0.645524	2986570	n/a	n/a	2.877	1.656	3	3
2.04min : 252.13349	0.939758	0.827259	1.003	1.003	1	0.998203	949575	n/a	n/a	4.047	4.16	3	3
2.02min : 324.11823	0.417973	0.827259	1.069	1.069	1	0.78968	599499	n/a	n/a	4.377	11.638	3	3
2.03min : 250.08161	0.017271	0.049535	0.257	-3.897	1	0.198308	746282	n/a	n/a	70.554	2.847	3	3
2.02min : 280.12859	0.319819	0.275234	0.888	-1.126	1	0.751015	957278	n/a	n/a	16.677	3.286	3	3
2.03min : 356.14418	0.235684	0.275234	1.753	1.753	1	0.669854	392985	n/a	n/a	44.603	41.509	3	3
2.02min : 368.14454	0.430755	0.275234	1.794	1.794	1	0.790466	429088	n/a	n/a	74.031	75.28	3	3
2.02min : 354.16512	0.591441	0.827259	0.982	-1.018	1	0.860923	57003	n/a	n/a	4.843	1.654	3	3
2.02min : 366.16538	0.844236	0.275234	1.02	1.02	1	0.968594	126861	n/a	n/a	10.483	12.508	3	3
2.02min : 384.17580	0.968741	0.827259	1.003	1.003	1	0.999017	144067	n/a	n/a	9.427	9.576	3	3
2.02min : 352.14960	0.419434	0.275234	3.689	3.689	1	0.78968	684849	n/a	n/a	125.199	4.304	3	3
2.02min : 382.16021	0.440172	0.512691	1.059	1.059	1	0.796613	126346	n/a	n/a	1.075	10.703	3	3
2.02min : 396.17589	0.425805	0.512691	1.013	1.013	1	0.790085	96941	n/a	n/a	1.453	2.054	3	3
2.02min : 414.18631	0.426299	0.512691	0.259	-3.859	1	0.790085	359652	n/a	n/a	1.674	129.547	3	3
2.02min : 422.19154	0.491322	0.512691	1.018	1.018	1	0.818633	48725	n/a	n/a	2.975	2.687	3	3
2.02min : 400.17050	0.364607	0.049535	1.522	1.522	1	0.773245	106167	n/a	n/a	51.045	1.344	3	3
2.02min : 440.20214	0.055683	0.049535	1.049	1.049	1	0.415799	83826	n/a	n/a	2.382	1.476	3	3
2.02min : 380.14443	0.38182	0.512691	2.002	2.002	1	0.782205	149233	n/a	n/a	77.699	43.12	3	3
2.02min : 458.21256	0.674767	0.827259	0.942	-1.062	1	0.915943	42733	n/a	n/a	17.565	14.803	3	3
2.02min : 426.18645	0.345489	0.049535	1.148	1.148	1	0.76229	33166	n/a	n/a	0.602	20.979	3	3
2.02min : 601.83175	0.726162	0.275234	1.263	1.263	1	0.943523	178390	n/a	n/a	73.626	77.263	3	3
2.02min : 565.88121	0.660105	0.827259	1.039	1.039	1	0.909351	984641	n/a	n/a	10.886	8.253	3	3
2.02min : 579.84662	0.429101	0.512691	1.43	1.43	1	0.790085	1215188	n/a	n/a	4.353	75.692	3	3
2.05min : 251.98042	0.93301	0.827259	0.986	-1.014	1	0.99782	42975	n/a	n/a	16.482	20.863	3	3
2.02min : 855.82473	0.127682	0.12663	0.866	-1.154	1	0.605194	1100642	n/a	n/a	10.45	7.889	3	3
2.08min : 238.11789	0.211717	0.275234	1.554	1.554	1	0.655897	447275	n/a	n/a	34.275	7.064	3	3
2.16min : 354.15431	0.478352	0.275234	0.78	-1.281	1	0.815089	116219	n/a	n/a	45.818	33.013	3	3
2.15min : 356.20600	0.802962	0.512691	1.096	1.096	1	0.959862	204827	n/a	n/a	26.464	53.675	3	3
2.12min : 376.13606	0.297273	0.275234	0.73	-1.369	1	0.728829	139793	n/a	n/a	45.802	13.692	3	3
2.20min : 296.13720	0.162237	0.049535	0.809	-1.236	1	0.635329	1097123	n/a	n/a	19.697	7.921	3	3
2.28min : 278.12639	0.454372	0.512691	1.298	1.298	1	0.806087	434994	n/a	n/a	21.087	53.508	3	3
2.42min : 171.05101	0.720643	0.827259	1.02	1.02	1	0.940417	615100	n/a	n/a	6.949	5.208	3	3
2.56min : 357.19000	0.924417	0.827259	1.047	1.047	1	0.997028	703510	n/a	n/a	40.301	67.318	3	3
2.54min : 204.02153	0.986277	0.827259	0.974	-1.026	1	0.999017	1927120	n/a	n/a	173.112	173.114	3	3
2.62min : 513.17095	0.390881	0.512691	0.902	-1.109	1	0.783316	1060843	n/a	n/a	17.208	5.213	3	3
2.64min : 483.19707	0.15282	0.049535	0.707	-1.415	1	0.635329	664183	n/a	n/a	32.769	5.841	3	3
2.64min : 442.17043	0.871623	0.827259	1.034	1.034	1	0.975702	386220	n/a	n/a	21.159	26.739	3	3
2.63min : 172.95378	0.983792	0.827259	1.003	1.003	1	0.999017	6526555	n/a	n/a	22.175	11.886	3	3
2.69min : 162.01090	0.833623	0.827259	1.063	1.063	1	0.967129	4981279	n/a	n/a	34.409	31.637	3	3
2.67min : 190.96431	0.516335	0.512691	1.124	1.124	1	0.829112	1307053	n/a	n/a	11.652	26.113	3	3
2.74min : 131.05834	0.658422	0.827259	1.264	1.264	1	0.909351	961394	n/a	n/a	22.392	86.697	3	3
2.78min : 204.02150	0.621504	0.827259	0.586	-1.707	1	0.885373	1954633	n/a	n/a	173.116	87.563	3	3
2.79min : 355.13860	0.614312	0.827259	0.927	-1.079	1	0.880617	302633	n/a	n/a	22.401	7.24	3	3
2.86min : 354.15445	0.488934	0.512691	0.909	-1.1	1	0.818633	1162934	n/a	n/a	20.543	4.314	3	3
2.86min : 398.11811	0.602636	0.827259	0.908	-1.102	1	0.871534	177965	n/a	n/a	28.676	3.839	3	3
2.91min : 226.09537	0.617697	0.827259	0.912	-1.096	1	0.882148	2191694	n/a	n/a	27.333	10.347	3	3
2.91min : 270.05921	0.841253	0.512691	0.946	-1.057	1	0.967129	128567	n/a	n/a	32.597	30.753	3	3
3.04min : 456.18603	0.489835	0.512691	0.942	-1.062	1	0.818633	529156	n/a	n/a	12.462	4.371	3	3
3.06min : 668.34891	0.829597	0.512691	1.025	1.025	1	0.966585	191768	n/a	n/a	2.457	17.851	3	3
3.06min : 244.10596	0.460055	0.512691	0.545	-1.834	1	0.806542	375141	n/a	n/a	95.116	79.449	3	3
3.08min : 485.24859	0.848577	0.827259	0.927	-1.079	1	0.970324	1856798	n/a	n/a	41.577	48.347	3	3
3.07min : 352.07354	0.065078	0.049535	0.001	-701.556	1	0.453877	1446007	n/a	n/a	73.278	46.42	3	3
3.07min : 355.08413	0.024299	0.049535	2693.32	2693.32	1	0.238301	1172901	n/a	n/a	27.493	0	3	3
3.16min : 390.19065	0.436226	0.275234	1.092	1.092	1	0.796443	5598717	n/a	n/a	13.539	10.569	3	3
3.19min : 759.25950	0.107005	0.049535	0.809	-1.237	1	0.570891	331164	n/a	n/a	15.958	6.569	3	3
3.23min : 377.12290	0.28904	0.512691	1.35	1.35	1	0.721809	106649	n/a	n/a	31.482	4.697	3	3
3.24min : 390.15487	0.223381	0.12663	0.425	-2.35	1	0.66289	220440	n/a	n/a	52.017	58.223	3	3
3.25min : 773.27298	0.171974	0.12663	0.839	-1.192	1	0.635329	3817247	n/a	n/a	15.832	9.678	3	3
3.27min : 447.21065	0.179304	0.12663	1.107	1.107	1	0.635329	520985	n/a	n/a	6.133	8.994	3	3
3.30min : 356.20524	0.337657	0.275234	1.148	1.148	1	0.756905	1411546	n/a	n/a	11.36	19.117	3	3
3.33min : 319.15216	0.66906	0.512691	1.061	1.061	1	0.915508	1047080	n/a	n/a	20.061	0.489	3	3
3.29min : 518.24847	0.330942	0.275234	1.637	1.637	1	0.756905	1431603	n/a	n/a	15.203	86.78	3	3
3.34min : 538.31106	0.254822	0.512691	1.245	1.245	1	0.685022	708367	n/a	n/a	5.896	27.167	3	3
3.33min : 484.26431	0.97928	0.827259	1.004	1.004	1	0.999017	360173	n/a	n/a	22.067	16.213	3	3
3.36min : 275.12777	0.181904	0.12663	3.179	3.179	1	0.635329	199188	n/a	n/a	49.763	171.792	3	3
3.40min : 357.18817	0.966342	0.512691	0.984	-1.016	1	0.999017	380304	n/a	n/a	58.156	12.994	3	3
3.38min : 394.18529	0.439506	0.512691	0.783	-1.278	1	0.796613	101318	n/a	n/a	50.172	7.069	3	3
3.35min : 538.31539	0.93772	0.512691	1.089	1.089	1	0.998203	542282	n/a	n/a	26.558	172.883	3	3
3.40min : 285.16851	0.448833	0.275234	1.435	1.435	1	0.800614	124233	n/a	n/a	38.86	69.767	3	3
3.40min : 279.15778	0.581581	0.512691	0.92	-1.087	1	0.855155	269734	n/a	n/a	22.365	8.318	3	3
3.41min : 579.26485	0.590814	0.275234	1.063	1.063	1	0.860923	265654	n/a	n/a	10.813	14.522	3	3
3.41min : 413.15775	0.959312	0.512691	0.978	-1.022	1	0.999017	322574	n/a	n/a	65.9	8.381	3	3
3.43min : 678.36901	0.197711	0.275234	1.171	1.171	1	0.64081	1932274	n/a	n/a	8.614	15.623	3	3
3.42min : 637.27277	0.461268	0.512691	0.916	-1.091	1	0.806542	1081315	n/a	n/a	17.235	5.454	3	3
3.43min : 700.35022	0.132853	0.12663	1.179	1.179	1	0.61327	587590	n/a	n/a	9.013	12.411	3	3
3.42min : 659.25457	0.506493	0.512691	0.894	-1.119	1	0.821696	84267	n/a	n/a	25.388	5.737	3	3
3.43min : 563.30618	0.233995	0.12663	1.302	1.302	1	0.669854	97021	n/a	n/a	20.39	26.315	3	3
3.45min : 519.23257	0.591532	0.827259	1.167	1.167	1	0.860923	2932826	n/a	n/a	39.164	4.598	3	3
3.42min : 501.22227	0.296227	0.512691	1.718	1.718	1	0.728506	349342	n/a	n/a	28.798	86.525	3	3
3.47min : 115.06439	0.486054	0.512691	0.464	-2.156	1	0.818633	570261	n/a	n/a	172.815	90.555	3	3
3.45min : 391.17440	0.830422	0.827259	1.088	1.088	1	0.966585	6321910	n/a	n/a	56.694	13.327	3	3
3.43min : 371.67944	0.910885	0.512691	0.961	-1.041	1	0.991918	262015	n/a	n/a	41.706	40.613	3	3
3.45min : 333.13286	0.562014	0.512691	0.939	-1.065	1	0.844948	509997	n/a	n/a	16.126	4.672	3	3
3.50min : 615.30130	0.456275	0.512691	1.068	1.068	1	0.806294	1824268	n/a	n/a	11.778	4.396	3	3
3.48min : 343.17341	0.732904	0.827259	1.105	1.105	1	0.946316	398296	n/a	n/a	39.266	20.917	3	3
3.49min : 800.38133	0.189294	0.12663	1.213	1.213	1	0.635329	176620	n/a	n/a	15.049	14.109	3	3
3.51min : 806.42800	0.364255	0.512691	0.83	-1.205	1	0.773245	180546	n/a	n/a	14.431	24.642	3	3
3.57min : 451.20619	0.143331	0.12663	0.851	-1.176	1	0.632261	309214	n/a	n/a	13.671	6.496	3	3
3.55min : 843.32722	0.246063	0.12663	0.891	-1.122	1	0.677739	370201	n/a	n/a	13.213	4.695	3	3
3.55min : 527.22349	0.236364	0.12663	0.875	-1.143	1	0.67009	196506	n/a	n/a	14.865	2.297	3	3
3.54min : 500.23614	0.740607	0.827259	0.968	-1.033	1	0.949612	213560	n/a	n/a	4.467	14.363	3	3
3.58min : 561.20150	0.79078	0.512691	0.972	-1.028	1	0.959862	232240	n/a	n/a	16.074	3.053	3	3
3.58min : 539.22312	0.527883	0.512691	1.075	1.075	1	0.83479	366295	n/a	n/a	12.524	12.981	3	3
3.59min : 968.47116	0.824052	0.827259	1.024	1.024	1	0.965157	1000440	n/a	n/a	9.69	14.287	3	3
3.58min : 172.08490	0.793017	0.512691	0.906	-1.103	1	0.959862	438801	n/a	n/a	52.941	30.949	3	3
3.59min : 307.14400	0.332158	0.275234	0.732	-1.366	1	0.756905	175197	n/a	n/a	7.6	36.649	3	3
3.60min : 485.21520	0.629955	0.512691	0.919	-1.088	1	0.888163	249873	n/a	n/a	22.935	16.294	3	3
3.63min : 371.67929	0.650475	0.512691	1.55	1.55	1	0.904097	282033	n/a	n/a	47.905	172.586	3	3
3.60min : 434.18372	0.535882	0.512691	0.653	-1.53	1	0.835023	255457	n/a	n/a	104.925	55.791	3	3
3.63min : 557.25917	0.150931	0.049535	0.914	-1.094	1	0.635329	917540	n/a	n/a	7.368	1.658	3	3
3.64min : 581.24555	0.138179	0.12663	0.811	-1.234	1	0.623131	224091	n/a	n/a	16.091	11.987	3	3
3.65min : 412.17386	0.846898	0.512691	1.04	1.04	1	0.96909	310318	n/a	n/a	23.205	23.857	3	3
3.63min : 581.31690	0.613832	0.827259	1.05	1.05	1	0.880481	328943	n/a	n/a	8.581	12.772	3	3
3.61min : 429.20126	0.449153	0.512691	1.068	1.068	1	0.800614	1157811	n/a	n/a	11.531	4.593	3	3
3.63min : 412.13916	0.575731	0.827259	0.891	-1.122	1	0.850936	81274	n/a	n/a	27.49	18.634	3	3
3.68min : 260.08304	0.329557	0.12663	0.85	-1.177	1	0.756905	4549925	n/a	n/a	23.746	8.819	3	3
3.67min : 292.10631	0.12313	0.12663	0.886	-1.128	1	0.598072	405446	n/a	n/a	8.412	6.774	3	3
3.67min : 800.38781	0.309878	0.275234	1.67	1.67	1	0.743014	249507	n/a	n/a	14.181	86.393	3	3
3.68min : 741.30876	0.837894	0.512691	0.984	-1.016	1	0.967129	654718	n/a	n/a	12.04	1.224	3	3
3.64min : 741.30835	0.798845	0.512691	0.98	-1.02	1	0.959862	355544	n/a	n/a	11.902	1.66	3	3
3.68min : 212.07976	0.398817	0.512691	0.867	-1.154	1	0.785831	620605	n/a	n/a	24.781	7.368	3	3
3.65min : 734.33406	0.004634	0.049535	2.866	2.866	1	0.093989	922990	n/a	n/a	8.619	4.549	3	3
3.66min : 262.13156	0.797523	0.827259	0.967	-1.034	1	0.959862	2400276	n/a	n/a	18.591	9.547	3	3
3.73min : 223.08464	0.987077	0.827259	0.998	-1.002	1	0.999017	580425	n/a	n/a	16.355	18.848	3	3
3.73min : 267.14702	0.006063	0.049535	0	-6761.3	1	0.107397	2633861	n/a	n/a	0	13.546	3	3
3.74min : 416.17094	0.385392	0.275234	1.552	1.552	1	0.783316	318874	n/a	n/a	15.12	86.554	3	3
3.71min : 558.24518	0.777892	0.275234	1.062	1.062	1	0.956432	614841	n/a	n/a	27.753	19.706	3	3
3.73min : 177.07907	0.112179	0.049535	0.901	-1.11	1	0.583892	425437	n/a	n/a	7.206	1.521	3	3
3.73min : 266.16217	0.049933	0.049535	32.545	32.545	1	0.379063	418557	n/a	n/a	39.029	33.561	3	3
3.76min : 373.16424	0.19633	0.275234	2.031	2.031	1	0.637237	770403	n/a	n/a	37.154	86.582	3	3
3.71min : 263.15166	0.059137	0.049535	0.001	-1091.28	1	0.424933	551717	n/a	n/a	0	44.06	3	3
3.72min : 806.42713	0.43653	0.275234	0.894	-1.119	1	0.796443	161475	n/a	n/a	17.743	14.092	3	3
3.77min : 631.35358	0.925085	0.827259	0.986	-1.014	1	0.997028	192852	n/a	n/a	22.682	4.501	3	3
3.74min : 1713.85162	0.387046	0.275234	0.864	-1.158	1	0.783316	545555	n/a	n/a	13.071	20.651	3	3
3.75min : 1713.85850	0.442061	0.275234	0.804	-1.244	1	0.797444	56213	n/a	n/a	35.681	27.733	3	3
3.77min : 691.38474	0.774281	0.827259	0.885	-1.13	1	0.956432	96043	n/a	n/a	49.234	47.887	3	3
3.77min : 734.33586	0.336398	0.275234	1.212	1.212	1	0.756905	224892	n/a	n/a	10.923	28.882	3	3
3.80min : 712.35428	0.180274	0.049535	1.984	1.984	1	0.635329	1354685	n/a	n/a	14.612	86.848	3	3
3.79min : 191.06111	0.264457	0.275234	0.793	-1.26	1	0.694099	734510	n/a	n/a	27.321	16.554	3	3
3.79min : 517.21701	0.248535	0.12663	0.774	-1.292	1	0.678498	533960	n/a	n/a	29.562	17.27	3	3
3.78min : 115.06445	0.187878	0.19043	2285.04	2285.04	1	0.635329	1275075	n/a	n/a	87.956	0	3	3
3.79min : 597.29068	0.709898	0.512691	0.95	-1.052	1	0.934938	535732	n/a	n/a	15.864	15.454	3	3
3.82min : 476.19105	0.110008	0.049535	0.882	-1.133	1	0.577279	1645217	n/a	n/a	8.728	6.073	3	3
3.87min : 1480.69727	0.440394	0.275234	1.557	1.557	1	0.796613	77777	n/a	n/a	44.257	88.267	3	3
3.84min : 397.18322	0.548727	0.512691	0.888	-1.126	1	0.839655	162900	n/a	n/a	23.238	21.324	3	3
3.85min : 581.31660	0.714788	0.827259	0.967	-1.035	1	0.93652	304935	n/a	n/a	11.87	9.247	3	3
3.83min : 280.13946	0.02847	0.049535	3.306	3.306	1	0.263505	119627	n/a	n/a	25.436	33.564	3	3
3.83min : 325.16350	0.191385	0.049535	0.887	-1.128	1	0.635329	693017	n/a	n/a	11.583	2.555	3	3
3.86min : 319.11794	0.203871	0.275234	0.638	-1.567	1	0.646111	268450	n/a	n/a	49.07	26.66	3	3
3.84min : 249.13616	0.131746	0.049535	0.002	-460.397	1	0.612627	278689	n/a	n/a	0	69.83	3	3
3.86min : 371.67900	0.767298	0.827259	1.055	1.055	1	0.95527	121520	n/a	n/a	21.566	19.275	3	3
3.90min : 226.16813	0.747989	0.827259	0.769	-1.301	1	0.94985	19519440	n/a	n/a	19.914	108.299	3	3
3.90min : 452.33654	0.879903	0.827259	0.899	-1.112	1	0.979814	7014520	n/a	n/a	14.383	101.92	3	3
3.89min : 525.27830	0.906751	0.827259	0.965	-1.036	1	0.991826	119475	n/a	n/a	22.974	41.449	3	3
3.91min : 559.22994	0.362858	0.275234	0.862	-1.16	1	0.773058	159490	n/a	n/a	14.556	19.097	3	3
3.91min : 262.13167	0.142864	0.12663	3.245	3.245	1	0.632261	2736705	n/a	n/a	18.604	173.124	3	3
3.95min : 500.23649	0.697572	0.512691	0.898	-1.114	1	0.927795	295128	n/a	n/a	42.258	14.67	3	3
3.93min : 561.24392	0.761058	0.827259	1.059	1.059	1	0.953083	134080	n/a	n/a	25.593	14.654	3	3
3.98min : 454.20610	0.419377	0.827259	0.938	-1.066	1	0.78968	651675	n/a	n/a	10.756	5.871	3	3
3.97min : 408.19508	0.793036	0.827259	1.192	1.192	1	0.959862	201194	n/a	n/a	63.454	90.881	3	3
3.96min : 615.30103	0.996767	0.827259	1.001	1.001	1	0.999017	1113461	n/a	n/a	21.428	10.282	3	3
4.04min : 517.21769	0.091224	0.12663	0.765	-1.307	1	0.533115	1101076	n/a	n/a	19.243	7.971	3	3
4.03min : 712.35414	0.415746	0.512691	0.614	-1.629	1	0.78968	1647518	n/a	n/a	16.393	65.653	3	3
4.05min : 840.41320	0.150416	0.049535	1.104	1.104	1	0.635329	918114	n/a	n/a	7.477	2.676	3	3
4.03min : 115.06440	0.102675	0.275234	0.272	-3.674	1	0.562621	1132612	n/a	n/a	172.941	34.177	3	3
4.04min : 597.28807	0.501563	0.275234	0.521	-1.92	1	0.820381	373778	n/a	n/a	172.677	66.007	3	3
4.06min : 471.21192	0.929922	0.827259	0.985	-1.015	1	0.99782	184539	n/a	n/a	23.09	14.61	3	3
4.06min : 448.19512	0.361754	0.275234	0.42	-2.38	1	0.773058	499316	n/a	n/a	172.756	65.093	3	3
4.03min : 968.46785	0.244426	0.12663	1.109	1.109	1	0.676165	199286	n/a	n/a	10.534	5.614	3	3
4.09min : 288.13142	0.959646	0.827259	0.997	-1.003	1	0.999017	133612	n/a	n/a	8.364	5.015	3	3
4.09min : 155.09517	0.798393	0.512691	1.037	1.037	1	0.959862	103544	n/a	n/a	1.817	21.92	3	3
4.10min : 751.37496	0.8399	0.827259	1.053	1.053	1	0.967129	279202	n/a	n/a	36.285	16.814	3	3
4.10min : 1581.74794	0.400713	0.275234	0.924	-1.082	1	0.785831	276285	n/a	n/a	12.583	7.143	3	3
4.14min : 434.18170	0.406699	0.275234	1.448	1.448	1	0.788904	630468	n/a	n/a	46.862	47.086	3	3
4.14min : 440.22637	0.102638	0.049535	0.906	-1.103	1	0.562621	211686	n/a	n/a	6.838	3.301	3	3
4.11min : 713.36971	0.19559	0.275234	1.486	1.486	1	0.63711	225879	n/a	n/a	26.393	37.403	3	3
4.11min : 1581.74605	0.871548	0.512691	0.987	-1.014	1	0.975702	2661012	n/a	n/a	12.532	3.828	3	3
4.16min : 474.21185	0.864144	0.512691	1.028	1.028	1	0.975702	4561217	n/a	n/a	23.982	4.684	3	3
4.16min : 355.21022	0.088767	0.049535	0.655	-1.527	1	0.524116	572221	n/a	n/a	32.262	9.195	3	3
4.17min : 694.40077	0.205851	0.12663	1.134	1.134	1	0.648607	529915	n/a	n/a	11.269	3.075	3	3
4.15min : 1480.69771	0.246756	0.275234	0.849	-1.178	1	0.677811	69326	n/a	n/a	19.161	7.749	3	3
4.15min : 462.20924	0.798955	0.275234	0.889	-1.125	1	0.959862	477500	n/a	n/a	51.878	53.148	3	3
4.20min : 521.24779	0.975057	0.827259	1.007	1.007	1	0.999017	131457	n/a	n/a	27.334	26.084	3	3
4.22min : 389.15880	0.28799	0.275234	0.914	-1.094	1	0.721809	2776719	n/a	n/a	11.383	2.935	3	3
4.25min : 596.28433	0.438447	0.512691	1.505	1.505	1	0.796613	400354	n/a	n/a	23.143	89.331	3	3
4.22min : 115.06440	0.824929	0.827259	0.976	-1.025	1	0.965163	440651	n/a	n/a	16.276	6.508	3	3
4.24min : 839.17036	0.379533	0.512691	0.862	-1.16	1	0.780961	1955666	n/a	n/a	24.696	4.787	3	3
4.25min : 347.14655	0.03036	0.049535	0.711	-1.406	1	0.272049	214224	n/a	n/a	16.276	6.425	3	3
4.25min : 843.36628	0.646495	0.512691	0.891	-1.122	1	0.901857	113673	n/a	n/a	38.246	12.528	3	3
4.26min : 467.23816	0.624317	0.827259	0.75	-1.334	1	0.886065	1424457	n/a	n/a	95.253	34.779	3	3
4.29min : 614.27014	0.194211	0.275234	0.825	-1.212	1	0.635778	781432	n/a	n/a	19.416	9.323	3	3
4.30min : 695.38662	0.667503	0.512691	0.775	-1.29	1	0.914964	299724	n/a	n/a	24.289	77.085	3	3
4.35min : 467.23828	0.181722	0.12663	0.721	-1.387	1	0.635329	2000721	n/a	n/a	24.414	23.579	3	3
4.33min : 338.09715	0.395879	0.275234	1.129	1.129	1	0.783316	121369	n/a	n/a	8.896	20.194	3	3
4.32min : 480.22293	0.207709	0.12663	0.571	-1.751	1	0.648607	213051	n/a	n/a	9.449	40.687	3	3
4.36min : 1868.90441	0.840179	0.827259	0.967	-1.034	1	0.967129	119404	n/a	n/a	24.717	8.423	3	3
4.35min : 426.21014	0.734275	0.512691	0.908	-1.101	1	0.946316	125962	n/a	n/a	41.472	20.061	3	3
4.35min : 196.12120	0.216182	0.275234	0.701	-1.427	1	0.659513	387026	n/a	n/a	40.518	19.707	3	3
4.35min : 264.10876	0.490284	0.512691	0.796	-1.256	1	0.818633	330003	n/a	n/a	38.905	34.707	3	3
4.35min : 253.09407	0.000119	0.049535	140.641	140.641	0.271382	0.029129	4569258	n/a	n/a	1.981	24.583	3	3
4.39min : 486.21173	0.743625	0.827259	0.936	-1.069	1	0.949612	553923	n/a	n/a	21.189	24.717	3	3
4.39min : 629.28105	0.074139	0.049535	0.64	-1.563	1	0.481563	561952	n/a	n/a	29.884	17.495	3	3
4.39min : 525.24428	0.893025	0.827259	0.976	-1.025	1	0.984344	294107	n/a	n/a	20.398	21.841	3	3
4.44min : 295.14214	0.000266	0.049535	0.022	-44.822	0.608153	0.036897	563197	n/a	n/a	84.6	5.209	3	3
4.44min : 298.15073	0.012884	0.049535	36.805	36.805	1	0.168222	497192	n/a	n/a	19.964	83.992	3	3
4.42min : 1829.77841	0.23705	0.275234	0.899	-1.112	1	0.67037	219385	n/a	n/a	8.838	9.591	3	3
4.45min : 825.38822	0.99512	0.827259	1.003	1.003	1	0.999017	272665	n/a	n/a	68.553	59.138	3	3
4.42min : 1829.77127	0.329621	0.275234	0.915	-1.092	1	0.756905	95145	n/a	n/a	9.59	9.826	3	3
4.48min : 468.22227	0.977609	0.827259	0.999	-1.001	1	0.999017	14814283	n/a	n/a	4.419	4.22	3	3
4.47min : 323.13693	0.002198	0.049535	0	-22111.1	1	0.060797	8130151	n/a	n/a	0	8.134	3	3
4.46min : 326.14719	0.007948	0.049535	596.715	596.715	1	0.125253	6544067	n/a	n/a	15.524	167.271	3	3
4.47min : 936.44923	0.424944	0.275234	1.067	1.067	1	0.790085	565277	n/a	n/a	7.241	10.391	3	3
4.48min : 341.14795	0.016626	0.049535	0.001	-1194.25	1	0.192839	507277	n/a	n/a	0	22.597	3	3
4.46min : 277.13128	0.220742	0.512691	0.12	-8.303	1	0.660798	157762	n/a	n/a	35.504	86.701	3	3
4.47min : 280.14100	0.02324	0.049535	299.334	299.334	1	0.23394	125655	n/a	n/a	26.786	0	3	3
4.48min : 321.16749	0.440665	0.275234	1.123	1.123	1	0.796613	68821	n/a	n/a	19.667	7.343	3	3
4.46min : 311.21203	0.187358	0.275234	0.011	-90.566	1	0.635329	111145	n/a	n/a	96.792	86.865	3	3
4.47min : 244.10591	0.499137	0.827259	0.977	-1.023	1	0.820381	1718349	n/a	n/a	2.796	4.427	3	3
4.45min : 825.38828	0.63107	0.512691	0.798	-1.254	1	0.888388	894798	n/a	n/a	58.454	48.821	3	3
4.54min : 242.12656	0.188031	0.275234	0.787	-1.271	1	0.635329	2355744	n/a	n/a	24.104	12.043	3	3
4.54min : 630.26708	0.326333	0.275234	0.975	-1.025	1	0.756905	422161	n/a	n/a	3.385	0.798	3	3
4.52min : 316.16444	0.974259	0.512691	1.004	1.004	1	0.999017	87666	n/a	n/a	19.294	1.38	3	3
4.55min : 436.19594	0.66535	0.827259	0.976	-1.025	1	0.914206	170460	n/a	n/a	8.175	3.053	3	3
4.54min : 734.32963	0.69946	0.827259	1.198	1.198	1	0.929224	444192	n/a	n/a	49.6	57.684	3	3
4.54min : 131.09467	0.044592	0.049535	0.837	-1.194	1	0.350144	153684	n/a	n/a	8.634	6.461	3	3
4.55min : 196.12114	0.27373	0.049535	0.574	-1.742	1	0.708075	552382	n/a	n/a	86.538	9.777	3	3
4.57min : 566.34202	0.395533	0.512691	1.094	1.094	1	0.783316	591597	n/a	n/a	13.851	4.446	3	3
4.56min : 989.24653	0.333208	0.275234	1.191	1.191	1	0.756905	109568	n/a	n/a	21.381	13.745	3	3
4.57min : 322.15212	0.008085	0.049535	59.863	59.863	1	0.126541	3189637	n/a	n/a	15.532	47.805	3	3
4.67min : 501.22223	0.108628	0.12663	0.687	-1.456	1	0.573243	18081184	n/a	n/a	31.016	11.322	3	3
4.67min : 127.10014	0.101593	0.049535	0.625	-1.6	1	0.562621	112541	n/a	n/a	39.09	16.311	3	3
4.66min : 129.04275	0.164868	0.12663	0.696	-1.437	1	0.635329	175127	n/a	n/a	35.759	4.388	3	3
4.68min : 726.33384	0.072291	0.12663	0.559	-1.79	1	0.477415	810513	n/a	n/a	38.416	22.987	3	3
4.67min : 305.19895	0.097143	0.049535	0.039	-25.375	1	0.554644	468787	n/a	n/a	98.804	56.259	3	3
4.67min : 258.10132	0.116153	0.12663	0.602	-1.661	1	0.588489	97911	n/a	n/a	24.331	27.942	3	3
4.72min : 598.27539	0.193631	0.12663	0.722	-1.384	1	0.635778	1070110	n/a	n/a	34.435	16.673	3	3
4.72min : 187.12106	0.564302	0.512691	1.705	1.705	1	0.844948	1096104	n/a	n/a	94.792	103.046	3	3
4.74min : 354.06662	0.312305	0.275234	1.09	1.09	1	0.744125	88819	n/a	n/a	1.289	11.595	3	3
4.70min : 309.19409	0.13099	0.049535	0	-2135.82	1	0.611384	1298951	n/a	n/a	0	69.701	3	3
4.73min : 748.31668	0.742942	0.827259	0.868	-1.152	1	0.949612	200358	n/a	n/a	38.489	54.552	3	3
4.75min : 418.18516	0.418773	0.275234	0.413	-2.42	1	0.78968	198726	n/a	n/a	172.063	87.034	3	3
4.74min : 823.38660	0.227997	0.12663	0.613	-1.631	1	0.669854	291100	n/a	n/a	53.616	33.754	3	3
4.77min : 239.09009	0.074935	0.12663	0.561	-1.781	1	0.48233	87004	n/a	n/a	27.353	25.252	3	3
4.79min : 508.21628	0.494368	0.512691	1.165	1.165	1	0.819336	97886	n/a	n/a	27.079	20.226	3	3
4.79min : 356.15783	0.001869	0.049535	882.307	882.307	1	0.057817	322115	n/a	n/a	7.49	0	3	3
4.80min : 557.24920	0.280562	0.12663	0.577	-1.733	1	0.714697	285825	n/a	n/a	87.158	10.039	3	3
4.80min : 275.11634	0.024041	0.049535	0.677	-1.477	1	0.23798	94028	n/a	n/a	17.303	10.447	3	3
4.84min : 540.23311	0.027113	0.049535	0.879	-1.137	1	0.257447	10030639	n/a	n/a	4.905	4.363	3	3
4.83min : 430.18636	0.069856	0.049535	0.686	-1.458	1	0.467489	652273	n/a	n/a	25.39	8.712	3	3
4.83min : 173.10569	0.458179	0.827259	1.163	1.163	1	0.806542	243634	n/a	n/a	25.907	12.77	3	3
4.81min : 340.16312	0.021726	0.049535	1466.95	1466.95	1	0.222623	585846	n/a	n/a	25.937	0	3	3
4.83min : 402.18585	0.378993	0.275234	0.889	-1.125	1	0.780961	1128990	n/a	n/a	13.714	15	3	3
4.80min : 472.26849	0.639532	0.512691	1.044	1.044	1	0.896521	2189442	n/a	n/a	12.825	5.235	3	3
4.85min : 226.09611	0.807902	0.512691	0.969	-1.032	1	0.959862	165233	n/a	n/a	2.147	19.484	3	3
4.85min : 243.12184	0.06792	0.049535	0.783	-1.276	1	0.463251	854210	n/a	n/a	8.116	11.927	3	3
4.85min : 523.20524	0.436355	0.512691	0.952	-1.051	1	0.796443	274418	n/a	n/a	4.732	8.238	3	3
4.82min : 385.15962	0.156279	0.049535	0.502	-1.993	1	0.635329	140392	n/a	n/a	3.812	38.871	3	3
4.83min : 127.10020	0.27809	0.275234	0.792	-1.262	1	0.713171	122834	n/a	n/a	30.779	11.163	3	3
4.83min : 131.09464	0.185183	0.12663	0.717	-1.394	1	0.635329	123383	n/a	n/a	34.11	17.232	3	3
4.84min : 129.04276	0.587343	0.512691	0.942	-1.061	1	0.859756	157522	n/a	n/a	16.456	2.38	3	3
4.81min : 311.13779	0.40227	0.275234	1.106	1.106	1	0.786975	237171	n/a	n/a	4.025	17.332	3	3
4.88min : 276.11129	0.162779	0.049535	0.886	-1.128	1	0.635329	866085	n/a	n/a	10.563	2.593	3	3
4.85min : 293.20213	0.054207	0.049535	0.003	-354.769	1	0.406106	165367	n/a	n/a	0	41.937	3	3
4.90min : 600.32590	0.696024	0.512691	0.915	-1.093	1	0.927795	516343	n/a	n/a	35.561	2.554	3	3
4.88min : 230.10596	0.1325	0.12663	0.899	-1.113	1	0.612877	134275	n/a	n/a	6.752	7.018	3	3
4.87min : 513.26014	0.49447	0.512691	0.478	-2.091	1	0.819336	175412	n/a	n/a	172.054	87.73	3	3
4.92min : 339.17906	0.167414	0.275234	0.696	-1.437	1	0.635329	3008643	n/a	n/a	32.935	21.192	3	3
4.92min : 678.35898	0.122127	0.12663	0.52	-1.925	1	0.596524	287873	n/a	n/a	54.641	31.52	3	3
4.93min : 115.06437	0.559219	0.275234	0.855	-1.17	1	0.844604	753806	n/a	n/a	33.842	26.974	3	3
4.93min : 224.11597	0.200564	0.12663	0.595	-1.68	1	0.64358	125459	n/a	n/a	27.06	38.286	3	3
4.94min : 436.23143	0.231755	0.512691	0.662	-1.512	1	0.669854	455317	n/a	n/a	52.632	6.275	3	3
4.93min : 413.26753	0.840166	0.827259	0.847	-1.181	1	0.967129	339834	n/a	n/a	93.44	94.469	3	3
4.96min : 823.38791	0.119544	0.12663	0.578	-1.73	1	0.592892	583359	n/a	n/a	44.416	26.642	3	3
4.96min : 174.08893	0.397785	0.275234	1.132	1.132	1	0.7856	134404	n/a	n/a	4.855	21.312	3	3
4.98min : 621.26271	0.200619	0.275234	0.061	-16.303	1	0.64358	545802	n/a	n/a	170.458	86.852	3	3
5.00min : 724.35039	0.381997	0.275234	1.057	1.057	1	0.782205	876185	n/a	n/a	7.986	4.937	3	3
4.97min : 431.27806	0.601986	0.827259	0.846	-1.182	1	0.871145	462884	n/a	n/a	36.542	35.594	3	3
4.97min : 538.33579	0.42199	0.512691	0.638	-1.568	1	0.78968	169635	n/a	n/a	39.084	61.428	3	3
5.01min : 402.18622	0.00648	0.049535	0.689	-1.452	1	0.112174	936199	n/a	n/a	10.059	3.469	3	3
5.06min : 695.32774	0.127925	0.12663	0.572	-1.749	1	0.605194	1755915	n/a	n/a	41.289	30.004	3	3
5.05min : 598.27503	0.084698	0.12663	0.574	-1.743	1	0.510649	5123153	n/a	n/a	37	24.221	3	3
5.03min : 697.37954	0.919093	0.827259	1.004	1.004	1	0.995437	919417	n/a	n/a	3.557	6.045	3	3
5.06min : 403.17230	0.162228	0.12663	0.782	-1.278	1	0.635329	147909	n/a	n/a	21.471	14.01	3	3
5.05min : 497.28348	0.06535	0.12663	0.425	-2.354	1	0.453877	112514	n/a	n/a	58.968	30.009	3	3
5.04min : 233.19907	0.562363	0.512691	1.227	1.227	1	0.844948	13282730	n/a	n/a	12.403	56.5	3	3
5.04min : 250.08392	0.000585	0.049535	0.001	-1097.9	1	0.041238	9581907	n/a	n/a	115.197	4.203	3	3
5.04min : 598.27593	0.311481	0.275234	0.706	-1.417	1	0.743713	634904	n/a	n/a	41.372	32.852	3	3
5.04min : 233.10132	0.185735	0.19043	872.651	872.651	1	0.635329	473659	n/a	n/a	87.213	0	3	3
5.08min : 717.31069	0.176936	0.12663	0.451	-2.218	1	0.635329	889573	n/a	n/a	61.134	47.693	3	3
5.06min : 697.37905	0.939228	0.827259	0.993	-1.007	1	0.998203	957219	n/a	n/a	14.782	1.867	3	3
5.05min : 252.09161	0.232203	0.049535	2.903	2.903	1	0.669854	824302	n/a	n/a	67.012	5.63	3	3
5.04min : 519.26595	0.241029	0.275234	0.511	-1.959	1	0.674114	148080	n/a	n/a	57.767	51.119	3	3
5.06min : 225.10913	0.924355	0.275234	0.903	-1.108	1	0.997028	604082	n/a	n/a	133.663	114.992	3	3
5.04min : 483.20679	0.143868	0.275234	0.357	-2.798	1	0.632666	261078	n/a	n/a	86.398	49.716	3	3
5.03min : 752.33432	0.012775	0.049535	705.101	705.101	1	0.168222	290383	n/a	n/a	19.739	0	3	3
5.04min : 582.31612	0.465619	0.827259	1.453	1.453	1	0.807337	413163	n/a	n/a	19.169	86.543	3	3
5.05min : 499.23873	0.018232	0.049535	1.48	1.48	1	0.203216	1930280	n/a	n/a	10.044	15.575	3	3
5.12min : 452.33621	0.977742	0.827259	0.979	-1.021	1	0.999017	22969578	n/a	n/a	24.757	112.531	3	3
5.13min : 325.27285	0.942144	0.827259	0.945	-1.058	1	0.999017	578932	n/a	n/a	30.739	114.444	3	3
5.13min : 351.13160	0.0004	0.049535	0	-11364.8	0.913575	0.038066	3930263	n/a	n/a	0	3.464	3	3
5.15min : 849.38886	0.000355	0.049535	2390.44	2390.44	0.811732	0.036897	831389	n/a	n/a	3.264	0	3	3
5.12min : 490.28219	0.955682	0.827259	0.959	-1.043	1	0.999017	258379	n/a	n/a	40.773	109.231	3	3
5.12min : 253.09417	0.003661	0.049535	3355.68	3355.68	1	0.081768	11319925	n/a	n/a	10.507	154.251	3	3
5.13min : 233.10140	0.188795	0.275234	0.737	-1.357	1	0.635329	1015384	n/a	n/a	32.515	11.043	3	3
5.15min : 442.17789	0.631893	0.275234	0.965	-1.036	1	0.888539	75203	n/a	n/a	9.169	7.383	3	3
5.17min : 185.08007	0.030044	0.049535	1.277	1.277	1	0.270282	133667	n/a	n/a	7.959	3.762	3	3
5.19min : 207.08969	0.552205	0.512691	0.95	-1.052	1	0.841754	1122560	n/a	n/a	9.101	10.053	3	3
5.21min : 217.10619	0.000442	0.049535	2.691	2.691	1	0.038887	621144	n/a	n/a	7.516	17.825	3	3
5.18min : 186.06425	0.410183	0.275234	0.929	-1.077	1	0.78968	116933	n/a	n/a	11.523	7.938	3	3
5.21min : 275.11229	0.290006	0.275234	1.243	1.243	1	0.721856	467839	n/a	n/a	18.34	25.77	3	3
5.22min : 373.16368	0.141578	0.049535	0.762	-1.313	1	0.629499	10491925	n/a	n/a	24.141	7.26	3	3
5.26min : 470.21654	0.189903	0.12663	0.74	-1.352	1	0.635329	5155788	n/a	n/a	31.531	14.546	3	3
5.25min : 746.32868	0.28612	0.275234	0.737	-1.358	1	0.720027	623708	n/a	n/a	36.591	25.459	3	3
5.26min : 843.38279	0.244831	0.275234	0.607	-1.647	1	0.676468	1044281	n/a	n/a	46.86	39.948	3	3
5.23min : 115.06439	0.118125	0.049535	0.799	-1.251	1	0.592892	1180818	n/a	n/a	16.988	3.144	3	3
5.26min : 621.26370	0.015942	0.049535	0	-4008.19	1	0.18911	1692116	n/a	n/a	0	22.129	3	3
5.25min : 747.33098	0.019825	0.049535	0.487	-2.053	1	0.210524	302580	n/a	n/a	36.194	15.408	3	3
5.25min : 323.20933	0.772654	0.827259	1.066	1.066	1	0.956432	292812	n/a	n/a	16.603	31.417	3	3
5.25min : 499.23893	0.018915	0.049535	0.638	-1.568	1	0.204839	863539	n/a	n/a	12.889	12.561	3	3
5.30min : 527.27398	0.03432	0.049535	0.923	-1.083	1	0.298178	685240	n/a	n/a	3.536	2.025	3	3
5.34min : 426.17970	0.00286	0.049535	0.004	-229.365	1	0.070264	81846	n/a	n/a	0	9.242	3	3
5.39min : 412.17509	0.087238	0.049535	0.949	-1.053	1	0.520467	1090071	n/a	n/a	3.069	2.535	3	3
5.41min : 511.30040	0.235826	0.12663	0.581	-1.721	1	0.669854	802641	n/a	n/a	47.613	42.385	3	3
5.41min : 214.16841	0.288895	0.275234	2.108	2.108	1	0.721809	168548	n/a	n/a	42.909	125.535	3	3
5.41min : 225.11006	0.17029	0.049535	2.042	2.042	1	0.635329	210445	n/a	n/a	4.573	86.319	3	3
5.40min : 226.09574	0.005249	0.049535	1.302	1.302	1	0.097337	243930	n/a	n/a	3.048	6.715	3	3
5.41min : 245.13749	0.187054	0.275234	0.766	-1.305	1	0.635329	290055	n/a	n/a	13.192	21.179	3	3
5.38min : 709.37581	0.421943	0.512691	1.093	1.093	1	0.78968	238967	n/a	n/a	6.411	15.647	3	3
5.38min : 243.12183	0.912379	0.512691	0.976	-1.025	1	0.991918	1435631	n/a	n/a	34.178	2.867	3	3
5.39min : 538.33600	0.501485	0.512691	0.794	-1.26	1	0.820381	211163	n/a	n/a	46.548	31.098	3	3
5.38min : 284.12255	0.191411	0.275234	0.347	-2.881	1	0.635329	222901	n/a	n/a	172.181	30.972	3	3
5.43min : 340.17525	0.028143	0.049535	2.228	2.228	1	0.262749	477577	n/a	n/a	18.263	10.716	3	3
5.42min : 309.23021	0.590258	0.827259	1.338	1.338	1	0.860923	275410	n/a	n/a	27.653	88.716	3	3
5.47min : 299.17355	0.074184	0.049535	0.583	-1.715	1	0.481563	592961	n/a	n/a	39.734	9.061	3	3
5.47min : 263.15223	0.043228	0.049535	0.427	-2.342	1	0.340693	74284	n/a	n/a	50.491	25.711	3	3
5.47min : 254.11291	0.032877	0.049535	0.292	-3.423	1	0.289749	158355	n/a	n/a	98.958	14.839	3	3
5.51min : 146.06912	0.012752	0.049535	1.294	1.294	1	0.168222	2105456	n/a	n/a	4.709	8.999	3	3
5.49min : 358.18936	0.910221	0.827259	0.983	-1.017	1	0.991918	106811	n/a	n/a	17.658	17.232	3	3
5.49min : 253.09416	1e-06	0.049535	50749.9	50749.9	0.00236	0.00236	17137676	n/a	n/a	0.176	0	3	3
5.48min : 250.08398	0.007231	0.049535	0	-14681.1	1	0.1185	5696983	n/a	n/a	0	14.808	3	3
5.54min : 291.21985	0.311933	0.275234	0.913	-1.095	1	0.744015	244449	n/a	n/a	12.105	5.342	3	3
5.54min : 493.21533	0.304153	0.12663	0.86	-1.163	1	0.736177	171305	n/a	n/a	9.733	17.534	3	3
5.56min : 311.17354	0.354272	0.512691	0.404	-2.476	1	0.767099	175412	n/a	n/a	20.427	86.36	3	3
5.61min : 206.09427	0.003304	0.049535	0.011	-92.956	1	0.078484	7271186	n/a	n/a	88.326	10.209	3	3
5.63min : 259.15356	0.096429	0.049535	0.577	-1.733	1	0.553622	87276	n/a	n/a	8.834	25.343	3	3
5.68min : 188.10494	0.415313	0.512691	1.108	1.108	1	0.78968	2191429	n/a	n/a	4.933	18.271	3	3
5.66min : 678.50422	0.932105	0.512691	1.066	1.066	1	0.99782	1165192	n/a	n/a	13.897	118.979	3	3
5.67min : 369.22613	0.076151	0.049535	0.543	-1.841	1	0.486048	958787	n/a	n/a	34.557	26.133	3	3
5.69min : 414.15671	0.230633	0.512691	0.818	-1.223	1	0.669854	94331	n/a	n/a	5.972	18.767	3	3
5.69min : 351.16696	0.374994	0.275234	0.709	-1.411	1	0.776719	197752	n/a	n/a	43.119	39.806	3	3
5.70min : 297.13237	0.183643	0.19043	139.011	139.011	1	0.635329	71401	n/a	n/a	86.024	0	3	3
5.67min : 266.11249	0.11303	0.12663	1.672	1.672	1	0.584848	209317	n/a	n/a	27.33	16.362	3	3
5.68min : 254.16241	0.033735	0.049535	0.482	-2.075	1	0.295346	191569	n/a	n/a	41.036	20.193	3	3
5.68min : 124.08976	0.868836	0.827259	1.006	1.006	1	0.975702	369358	n/a	n/a	5.059	3.183	3	3
5.67min : 471.23167	0.334261	0.275234	1.707	1.707	1	0.756905	178387	n/a	n/a	21.807	96.568	3	3
5.71min : 466.17560	0.756092	0.275234	1.135	1.135	1	0.94985	124221	n/a	n/a	45.524	47.918	3	3
5.74min : 358.24678	0.811549	1	0.716	-1.398	1	0.959883	215793	n/a	n/a	126.83	166.745	3	3
5.76min : 319.14105	0.189814	0.049535	0.643	-1.556	1	0.635329	279423	n/a	n/a	49.339	1.37	3	3
5.77min : 245.13809	0.263239	0.512691	0.632	-1.582	1	0.693542	188896	n/a	n/a	15.922	41.698	3	3
5.80min : 244.13072	0.080972	0.049535	0.507	-1.972	1	0.505524	354565	n/a	n/a	56.553	11.63	3	3
5.79min : 578.33083	0.938192	0.512691	1.003	1.003	1	0.998203	201275	n/a	n/a	2.315	5.387	3	3
5.77min : 552.25356	0.763196	0.512691	1.009	1.009	1	0.953395	194248	n/a	n/a	1.112	4.297	3	3
5.85min : 444.19340	0.221808	0.275234	1.047	1.047	1	0.660798	119511	n/a	n/a	2.087	4.769	3	3
5.86min : 534.24437	0.656677	0.827259	0.984	-1.016	1	0.908297	189761	n/a	n/a	3.617	4.533	3	3
5.85min : 306.10902	0.183583	0.19043	0.003	-288.875	1	0.635329	147903	n/a	n/a	0	86.328	3	3
5.83min : 538.31120	0.67873	0.512691	0.835	-1.198	1	0.917148	218572	n/a	n/a	66.851	27.835	3	3
5.85min : 250.08402	0.000955	0.049535	0.008	-126.687	1	0.049575	11313687	n/a	n/a	37.988	5.398	3	3
5.92min : 584.29729	0.024085	0.049535	0.622	-1.608	1	0.23798	254876	n/a	n/a	17.851	2.159	3	3
5.90min : 279.14770	0.187192	0.12663	0.72	-1.389	1	0.635329	190330	n/a	n/a	25.698	23.814	3	3
5.89min : 244.10871	0.215706	0.12663	0.722	-1.384	1	0.658941	94901	n/a	n/a	37.67	5.572	3	3
5.90min : 356.20581	0.026322	0.049535	1.275	1.275	1	0.254854	1497066	n/a	n/a	5.669	10.688	3	3
5.93min : 294.10937	7e-06	0.049535	0.027	-36.46	0.01589	0.007945	81269	n/a	n/a	146.249	3.649	3	3
5.94min : 840.41629	0.021608	0.049535	2.324	2.324	1	0.222407	362106	n/a	n/a	17.011	11.372	3	3
5.95min : 206.15194	0.963167	0.827259	1.019	1.019	1	0.999017	449662	n/a	n/a	52.36	38.569	3	3
6.00min : 449.24399	0.448112	0.827259	0.853	-1.172	1	0.800614	189816	n/a	n/a	12.066	26.612	3	3
6.00min : 297.13173	0.870518	0.512691	0.942	-1.061	1	0.975702	154059	n/a	n/a	54.536	21.872	3	3
6.03min : 244.13103	0.630071	0.827259	1.016	1.016	1	0.888163	1369213	n/a	n/a	3.388	4.11	3	3
6.04min : 208.10968	0.000848	0.049535	0.759	-1.317	1	0.046153	535553	n/a	n/a	2.407	3.032	3	3
6.04min : 538.31128	0.00989	0.049535	452.691	452.691	1	0.142254	170380	n/a	n/a	17.316	0	3	3
6.05min : 518.24902	0.00215	0.049535	4676.95	4676.95	1	0.060797	1699252	n/a	n/a	8.042	0	3	3
6.09min : 259.15251	0.944295	0.512691	0.983	-1.017	1	0.999017	324972	n/a	n/a	36.978	0.406	3	3
6.13min : 281.16271	0.093275	0.049535	0.636	-1.572	1	0.542326	588193	n/a	n/a	35.704	9.394	3	3
6.12min : 287.17334	0.45246	0.512691	0.849	-1.177	1	0.803943	87326	n/a	n/a	14.131	27.359	3	3
6.12min : 309.15626	0.823232	0.827259	0.984	-1.016	1	0.965157	91076	n/a	n/a	7.195	9.189	3	3
6.14min : 232.07231	0.001621	0.049535	0.187	-5.356	1	0.055754	1450726	n/a	n/a	21.802	9.785	3	3
6.18min : 383.24190	0.165889	0.12663	0.402	-2.49	1	0.635329	930698	n/a	n/a	61.777	50.577	3	3
6.18min : 343.19970	0.088518	0.049535	0.71	-1.408	1	0.524116	1384075	n/a	n/a	23.156	2.803	3	3
6.21min : 170.14009	0.751199	0.827259	0.99	-1.01	1	0.94985	727903	n/a	n/a	3.18	3.798	3	3
6.23min : 458.29898	0.317719	0.512691	0.815	-1.226	1	0.748327	187335	n/a	n/a	29.743	8.107	3	3
6.22min : 422.27760	0.235901	0.275234	0.681	-1.469	1	0.669854	94703	n/a	n/a	49.214	9.527	3	3
6.23min : 311.24612	0.595746	0.827259	1.226	1.226	1	0.866459	228480	n/a	n/a	42.618	43.308	3	3
6.19min : 840.41640	0.014068	0.049535	0.003	-366.922	1	0.17958	147550	n/a	n/a	0	20.707	3	3
6.26min : 512.30839	0.755343	0.275234	0.931	-1.075	1	0.94985	113335	n/a	n/a	26.986	25.832	3	3
6.27min : 447.21209	0.114224	0.049535	0.856	-1.168	1	0.586471	487209	n/a	n/a	1.641	9.372	3	3
6.26min : 459.28321	0.388061	0.275234	0.625	-1.6	1	0.783316	301007	n/a	n/a	80.302	44.367	3	3
6.26min : 498.29390	0.186351	0.275234	0.914	-1.094	1	0.635329	229873	n/a	n/a	6.532	7.157	3	3
6.33min : 281.16259	0.113596	0.049535	0.697	-1.434	1	0.585931	513685	n/a	n/a	28.181	2.829	3	3
6.31min : 214.12079	0.964149	0.512691	1.003	1.003	1	0.999017	319543	n/a	n/a	8.825	0.141	3	3
6.33min : 468.28313	0.416141	0.275234	1.025	1.025	1	0.78968	150833	n/a	n/a	2.187	4.025	3	3
6.33min : 264.13583	0.28995	0.275234	0.824	-1.213	1	0.721856	146491	n/a	n/a	24.345	14.148	3	3
6.32min : 431.23408	0.230989	0.12663	0.804	-1.244	1	0.669854	406301	n/a	n/a	25.294	7.104	3	3
6.32min : 579.24166	0.027153	0.049535	267.041	267.041	1	0.257447	105998	n/a	n/a	29.029	0	3	3
6.36min : 202.12061	0.014607	0.049535	1.082	1.082	1	0.180411	325852	n/a	n/a	1.164	2.472	3	3
6.35min : 439.25578	0.161332	0.12663	0.552	-1.813	1	0.635329	177993	n/a	n/a	39.672	36.973	3	3
6.36min : 299.17345	0.243937	0.049535	0.745	-1.342	1	0.676165	86972	n/a	n/a	36.377	2.951	3	3
6.36min : 518.24885	0.018605	0.049535	0.429	-2.33	1	0.203413	2687047	n/a	n/a	2.694	13.893	3	3
6.40min : 583.30069	0.075172	0.12663	0.577	-1.732	1	0.482335	3265727	n/a	n/a	40.434	19.301	3	3
6.41min : 399.26197	0.748556	0.512691	0.906	-1.104	1	0.94985	88715	n/a	n/a	40.946	29.215	3	3
6.39min : 429.20326	0.67992	0.512691	1.051	1.051	1	0.917671	145062	n/a	n/a	13.064	14.243	3	3
6.47min : 486.29381	0.610794	0.512691	0.983	-1.017	1	0.878329	170406	n/a	n/a	4.093	3.463	3	3
6.50min : 530.31990	0.245736	0.12663	0.954	-1.048	1	0.677739	352004	n/a	n/a	2.628	4.932	3	3
6.53min : 365.18530	0.190612	0.275234	0.343	-2.92	1	0.635329	71205	n/a	n/a	170.743	2.767	3	3
6.58min : 456.23784	0.186919	0.12663	0.926	-1.08	1	0.635329	267027	n/a	n/a	7.197	1.875	3	3
6.60min : 465.21330	0.001148	0.049535	738.714	738.714	1	0.050752	265018	n/a	n/a	5.865	0	3	3
6.58min : 154.09928	0.096936	0.049535	0.766	-1.306	1	0.554644	291340	n/a	n/a	19.281	5.596	3	3
6.59min : 557.25960	0.00699	0.049535	0.576	-1.735	1	0.118311	282563	n/a	n/a	15.439	3.683	3	3
6.59min : 208.10804	0.371269	0.275234	0.713	-1.403	1	0.776719	328810	n/a	n/a	30.603	42.135	3	3
6.62min : 351.23852	0.537248	0.275234	0.717	-1.395	1	0.835503	140249	n/a	n/a	75.601	48.549	3	3
6.67min : 301.18936	0.220097	0.275234	0.932	-1.073	1	0.660798	216433	n/a	n/a	6.369	5.558	3	3
6.67min : 229.16830	0.279597	0.275234	1.139	1.139	1	0.714559	108073	n/a	n/a	13.993	9.831	3	3
6.66min : 431.23402	0.769393	0.827259	0.939	-1.065	1	0.956432	489223	n/a	n/a	21.482	26.583	3	3
6.72min : 248.10187	0.332394	0.512691	2.062	2.062	1	0.756905	209298	n/a	n/a	66.536	88.094	3	3
6.75min : 282.14490	0.029887	0.049535	0.809	-1.237	1	0.270282	138717	n/a	n/a	9.237	6.594	3	3
6.79min : 427.25684	0.568269	0.512691	0.963	-1.039	1	0.845925	403854	n/a	n/a	9.178	4.943	3	3
6.77min : 196.10980	0.954594	0.512691	0.998	-1.002	1	0.999017	84165	n/a	n/a	5.712	2.879	3	3
6.75min : 441.27268	0.118244	0.049535	0.817	-1.224	1	0.592892	503679	n/a	n/a	10.429	12.757	3	3
6.89min : 324.24109	0.47098	0.512691	0.457	-2.188	1	0.80986	294836	n/a	n/a	39.232	106.371	3	3
6.95min : 542.28494	3.7e-05	0.049535	0.373	-2.681	0.084802	0.021201	182928	n/a	n/a	5.091	3.091	3	3
6.97min : 228.13635	0.241391	0.275234	0.883	-1.132	1	0.674301	568844	n/a	n/a	14.115	4.706	3	3
6.97min : 557.25949	0.124218	0.049535	0.605	-1.654	1	0.599956	119419	n/a	n/a	8.266	27.26	3	3
7.02min : 443.28823	0.293924	0.275234	0.901	-1.109	1	0.726324	2397219	n/a	n/a	10.699	10.342	3	3
7.02min : 216.13620	0.160531	0.12663	1.273	1.273	1	0.635329	149627	n/a	n/a	4.4	22.187	3	3
7.00min : 282.14603	0.456958	0.827259	1.187	1.187	1	0.806294	115635	n/a	n/a	28.69	16.264	3	3
7.02min : 280.12987	0.068742	0.049535	0.58	-1.724	1	0.464722	97656	n/a	n/a	14.932	22.471	3	3
7.02min : 350.20677	0.105403	0.049535	0.327	-3.062	1	0.570891	534901	n/a	n/a	28.302	42.59	3	3
7.05min : 154.09935	0.191344	0.12663	0.94	-1.063	1	0.635329	697387	n/a	n/a	5.802	1.922	3	3
7.05min : 172.10989	0.570299	0.275234	0.98	-1.02	1	0.84619	580990	n/a	n/a	4.301	3.723	3	3
7.06min : 192.07730	0.003206	0.049535	0.117	-8.513	1	0.077103	244771	n/a	n/a	34.559	12.177	3	3
7.17min : 258.14665	0.064195	0.049535	0.86	-1.163	1	0.449953	688687	n/a	n/a	8.232	2.214	3	3
7.16min : 202.12047	0.642503	0.512691	0.902	-1.109	1	0.899253	658682	n/a	n/a	3.797	31.342	3	3
7.15min : 542.28522	0.001472	0.049535	394.706	394.706	1	0.054413	138360	n/a	n/a	6.636	0	3	3
7.18min : 208.10901	0.045247	0.049535	1.274	1.274	1	0.352864	143775	n/a	n/a	7.994	12.6	3	3
7.28min : 225.17292	0.807608	0.512691	0.956	-1.046	1	0.959862	1330295	n/a	n/a	20.166	21.979	3	3
7.27min : 243.18350	0.828292	0.827259	1.032	1.032	1	0.966585	767745	n/a	n/a	16.185	17.607	3	3
7.24min : 234.12634	0.692053	0.827259	1.008	1.008	1	0.925843	304233	n/a	n/a	2.483	1.751	3	3
7.26min : 278.11301	0.888516	0.827259	0.993	-1.007	1	0.983361	143493	n/a	n/a	6.908	4.399	3	3
7.32min : 409.18640	0.253778	0.512691	0.661	-1.513	1	0.685022	86758	n/a	n/a	56.666	10.276	3	3
7.35min : 330.23874	0.106584	0.049535	0.482	-2.073	1	0.570891	8231220	n/a	n/a	27.365	34.324	3	3
7.35min : 294.21951	0.147396	0.049535	0.46	-2.174	1	0.635329	3090761	n/a	n/a	27.952	42.113	3	3
7.35min : 194.13072	0.130202	0.049535	0.463	-2.16	1	0.610908	1607459	n/a	n/a	25.32	38.978	3	3
7.35min : 212.14111	0.122091	0.049535	0.478	-2.09	1	0.596524	807957	n/a	n/a	23.272	36.558	3	3
7.35min : 158.10925	0.077618	0.049535	0.381	-2.622	1	0.489936	171217	n/a	n/a	42.032	35.644	3	3
7.34min : 222.12417	0.087592	0.049535	0.803	-1.245	1	0.52122	105581	n/a	n/a	14.64	4.274	3	3
7.35min : 170.09434	0.456419	0.275234	0.735	-1.36	1	0.806294	213154	n/a	n/a	61.567	31.142	3	3
7.39min : 172.10990	0.234606	0.049535	0.698	-1.434	1	0.669854	280922	n/a	n/a	45.154	7.336	3	3
7.40min : 366.20092	0.007261	0.049535	0.649	-1.54	1	0.1185	158915	n/a	n/a	11.627	3.197	3	3
7.46min : 308.19862	0.065282	0.049535	0.73	-1.371	1	0.453877	390735	n/a	n/a	20.163	8.923	3	3
7.49min : 368.21702	0.080807	0.049535	0.433	-2.311	1	0.505524	884117	n/a	n/a	25.073	32.298	3	3
7.54min : 271.17914	0.084415	0.049535	0.831	-1.203	1	0.510287	125040	n/a	n/a	11.561	2.543	3	3
7.53min : 216.18507	0.305878	0.275234	1.368	1.368	1	0.738047	53546	n/a	n/a	15.345	46.434	3	3
7.57min : 309.16736	0.425432	0.512691	1.146	1.146	1	0.790085	82592	n/a	n/a	22.234	1.764	3	3
7.53min : 542.28486	0.01642	0.049535	0.604	-1.657	1	0.192429	205295	n/a	n/a	0.771	8.964	3	3
7.62min : 432.17900	0.004988	0.049535	0.001	-1021.79	1	0.095769	383481	n/a	n/a	0	12.266	3	3
7.63min : 212.14111	0.411527	0.512691	1.812	1.812	1	0.78968	184212	n/a	n/a	75.229	28.524	3	3
7.62min : 393.21383	0.036264	0.049535	4.961	4.961	1	0.30759	78098	n/a	n/a	18.038	168.962	3	3
7.61min : 260.10241	0.773212	0.827259	0.955	-1.047	1	0.956432	405212	n/a	n/a	22.644	11.57	3	3
7.70min : 454.16090	0.102051	0.049535	0.002	-481.031	1	0.562621	249249	n/a	n/a	0	59.902	3	3
7.71min : 442.30420	0.629204	0.512691	0.899	-1.112	1	0.888163	150112	n/a	n/a	31.387	16.636	3	3
7.73min : 198.17128	0.881429	0.827259	1.005	1.005	1	0.980081	568129	n/a	n/a	4.203	3.95	3	3
7.76min : 420.18835	0.009216	0.049535	2058.78	2058.78	1	0.135858	773182	n/a	n/a	16.735	0	3	3
7.76min : 438.19910	0.012334	0.049535	734.52	734.52	1	0.167108	278933	n/a	n/a	19.39	0	3	3
7.79min : 366.20119	0.6558	0.512691	0.78	-1.282	1	0.907633	521345	n/a	n/a	92.526	20.608	3	3
7.80min : 190.96429	0.813545	0.827259	0.755	-1.324	1	0.959883	1704819	n/a	n/a	173.102	105.409	3	3
7.82min : 292.20380	0.037131	0.049535	0.622	-1.609	1	0.308985	325661	n/a	n/a	23.802	4.753	3	3
7.84min : 199.96468	0.183667	0.19043	5186.3	5186.3	1	0.635329	2674290	n/a	n/a	86.638	0	3	3
7.92min : 425.31400	0.170884	0.12663	0.745	-1.342	1	0.635329	187847	n/a	n/a	29.431	9.531	3	3
7.92min : 465.30740	0.140489	0.049535	0.619	-1.617	1	0.629446	180506	n/a	n/a	45.154	2.621	3	3
7.93min : 442.30169	0.64964	0.827259	0.913	-1.096	1	0.903665	92294	n/a	n/a	29.045	14.53	3	3
7.91min : 272.17739	0.089452	0.049535	0.57	-1.755	1	0.525795	115898	n/a	n/a	15.025	25.751	3	3
7.94min : 317.16101	0.000112	0.049535	0.001	-930.278	0.254937	0.029129	320159	n/a	n/a	0	1.828	3	3
8.02min : 223.15491	0.754774	0.827259	1.076	1.076	1	0.94985	262528	n/a	n/a	33.147	11.865	3	3
7.99min : 295.17917	0.000113	0.049535	0.001	-1177.14	0.257574	0.029129	403010	n/a	n/a	0	1.838	3	3
7.98min : 201.17300	0.997705	0.827259	0.999	-1.001	1	0.999017	1138660	n/a	n/a	34.156	11.861	3	3
7.99min : 330.24011	0.024163	0.049535	0.473	-2.112	1	0.23798	256929	n/a	n/a	41.605	15.573	3	3
8.01min : 330.24052	0.021132	0.049535	0.519	-1.927	1	0.21849	4132757	n/a	n/a	29.539	16.527	3	3
8.02min : 172.10993	0.238914	0.12663	0.702	-1.424	1	0.672312	334148	n/a	n/a	25.273	30.945	3	3
8.00min : 294.21957	0.111414	0.12663	0.553	-1.808	1	0.582568	1995740	n/a	n/a	28.183	30.737	3	3
8.01min : 368.19119	0.072021	0.049535	0.557	-1.796	1	0.477011	123870	n/a	n/a	42.494	7.467	3	3
8.05min : 309.16832	0.232372	0.049535	0.875	-1.143	1	0.669854	215442	n/a	n/a	14.749	2.378	3	3
8.09min : 227.18850	0.052606	0.049535	1.112	1.112	1	0.395407	1524588	n/a	n/a	3.204	5.569	3	3
8.09min : 210.16191	0.288144	0.275234	0.961	-1.04	1	0.721809	482584	n/a	n/a	1.811	4.685	3	3
8.09min : 267.18204	0.082544	0.049535	1.141	1.141	1	0.506717	122268	n/a	n/a	1.713	7.856	3	3
8.08min : 174.14083	0.461105	0.512691	0.976	-1.025	1	0.806542	147233	n/a	n/a	1.497	4.616	3	3
8.12min : 190.96429	0.334659	0.049535	1.302	1.302	1	0.756905	8627550	n/a	n/a	1.898	41.535	3	3
8.13min : 328.22492	0.035498	0.049535	0.725	-1.379	1	0.3052	2209846	n/a	n/a	16.357	7.728	3	3
8.15min : 308.19864	0.078217	0.049535	0.919	-1.088	1	0.49236	545245	n/a	n/a	5.09	3.365	3	3
8.10min : 199.96461	0.221801	0.512691	0.365	-2.736	1	0.660798	2403698	n/a	n/a	173.132	11.606	3	3
8.17min : 330.18051	0.558485	0.827259	1.131	1.131	1	0.844604	615801	n/a	n/a	5.727	32.495	3	3
8.24min : 275.07617	0.000658	0.049535	1067.83	1067.83	1	0.042949	47430972	n/a	n/a	4.449	86.476	3	3
8.24min : 272.06595	0.000933	0.049535	0	-132320	1	0.049561	47057240	n/a	n/a	0	5.293	3	3
8.24min : 253.09423	0.001454	0.049535	859.426	859.426	1	0.054413	23580652	n/a	n/a	6.603	9.287	3	3
8.24min : 250.08400	0.000595	0.049535	0.004	-274.393	1	0.041238	24585542	n/a	n/a	106.299	4.397	3	3
8.24min : 500.16796	0.000226	0.049535	0.001	-722.08	0.517095	0.036897	94930464	n/a	n/a	89.399	2.64	3	3
8.24min : 506.18877	0.183742	0.275234	1224.11	1224.11	1	0.635329	96317784	n/a	n/a	86.608	172.085	3	3
8.25min : 554.08581	0.000747	0.049535	0.001	-1022.85	1	0.044375	362258	n/a	n/a	0	4.731	3	3
8.25min : 544.13583	0.023727	0.049535	211.331	211.331	1	0.236753	85338	n/a	n/a	27.037	0	3	3
8.24min : 544.13380	0.027633	0.049535	1587.36	1587.36	1	0.260916	713285	n/a	n/a	29.387	0	3	3
8.28min : 334.21175	0.058028	0.049535	0.569	-1.756	1	0.423792	725016	n/a	n/a	35.595	5.447	3	3
8.25min : 562.14186	0.016598	0.049535	360.566	360.566	1	0.192839	139833	n/a	n/a	22.534	0	3	3
8.24min : 352.22235	0.023044	0.049535	0.602	-1.661	1	0.232992	2178487	n/a	n/a	11.735	14.101	3	3
8.33min : 254.15136	0.061445	0.049535	0.213	-4.695	1	0.438757	176913	n/a	n/a	171.555	5.947	3	3
8.35min : 430.17261	0.00025	0.049535	281.769	281.769	0.572108	0.036897	96855	n/a	n/a	2.731	0	3	3
8.34min : 276.20886	0.094642	0.049535	0.649	-1.541	1	0.547486	1044539	n/a	n/a	33.134	6.651	3	3
8.45min : 238.15664	0.773481	0.512691	1.009	1.009	1	0.956432	157195	n/a	n/a	4.558	1.373	3	3
8.45min : 346.17545	0.254269	0.12663	0.556	-1.797	1	0.685022	546382	n/a	n/a	81.34	34.933	3	3
8.45min : 294.18278	0.199332	0.12663	1.266	1.266	1	0.643325	130199	n/a	n/a	19.595	13.893	3	3
8.49min : 348.19093	0.109111	0.049535	0.574	-1.744	1	0.574465	1021174	n/a	n/a	11.794	27.688	3	3
8.53min : 254.11360	0.002643	0.049535	0.002	-484.95	1	0.067103	172559	n/a	n/a	0	8.904	3	3
8.52min : 332.15989	0.728992	0.512691	0.945	-1.058	1	0.945909	109771	n/a	n/a	20.098	17.295	3	3
8.63min : 399.26195	0.6731	0.827259	1.251	1.251	1	0.915508	379362	n/a	n/a	55.937	65.064	3	3
8.68min : 330.24047	0.049454	0.049535	0.697	-1.434	1	0.376883	1845926	n/a	n/a	19.665	4.806	3	3
8.67min : 306.18275	0.466758	0.827259	0.964	-1.037	1	0.807337	122060	n/a	n/a	3.988	6.47	3	3
8.68min : 294.21933	0.105451	0.049535	0.787	-1.27	1	0.570891	849879	n/a	n/a	17.339	3.725	3	3
8.67min : 382.23317	0.020031	0.049535	0.743	-1.346	1	0.210928	220370	n/a	n/a	12.226	5.974	3	3
8.70min : 292.20388	0.335608	0.275234	0.948	-1.055	1	0.756905	2995674	n/a	n/a	7.63	1.794	3	3
8.70min : 332.19613	0.271861	0.12663	0.944	-1.059	1	0.70511	2145427	n/a	n/a	6.854	1.746	3	3
8.73min : 294.18271	0.408614	0.512691	0.654	-1.529	1	0.789249	260305	n/a	n/a	86.564	24.042	3	3
8.75min : 268.16717	0.179776	0.12663	0.953	-1.049	1	0.635329	125255	n/a	n/a	2.951	3.993	3	3
8.79min : 328.22485	0.337285	0.12663	0.921	-1.086	1	0.756905	687723	n/a	n/a	11.903	1.057	3	3
8.80min : 466.19374	0.000772	0.049535	1301.48	1301.48	1	0.044375	455703	n/a	n/a	4.812	0	3	3
8.80min : 460.17347	0.012359	0.049535	0.001	-1286.84	1	0.167108	483366	n/a	n/a	0	19.421	3	3
8.83min : 208.14640	0.145312	0.12663	1.041	1.041	1	0.633056	651607	n/a	n/a	2.448	2.977	3	3
8.89min : 312.22795	0.106502	0.049535	0.814	-1.229	1	0.570891	6775331	n/a	n/a	14.499	2.398	3	3
8.89min : 276.20886	0.186377	0.049535	0.861	-1.162	1	0.635329	3741767	n/a	n/a	14.348	2.536	3	3
8.88min : 386.23037	0.711802	0.827259	1.196	1.196	1	0.935224	114251	n/a	n/a	51.907	59.047	3	3
8.88min : 240.18758	0.289967	0.275234	0.789	-1.268	1	0.721856	87293	n/a	n/a	32.772	7.662	3	3
8.89min : 226.15806	0.121634	0.049535	0.827	-1.209	1	0.596524	92338	n/a	n/a	14.339	2.583	3	3
8.90min : 366.14720	0.128986	0.049535	0.889	-1.125	1	0.607696	157033	n/a	n/a	9.152	2.997	3	3
8.88min : 350.17516	0.515022	0.827259	0.87	-1.15	1	0.828167	81635	n/a	n/a	29.256	18.306	3	3
8.89min : 236.17753	0.254712	0.12663	0.894	-1.119	1	0.685022	135512	n/a	n/a	13.167	3.093	3	3
9.00min : 326.00046	0.046402	0.049535	1.06	1.06	1	0.358206	353586	n/a	n/a	2.221	2.723	3	3
9.02min : 294.18307	0.528198	0.512691	1.223	1.223	1	0.83479	261405	n/a	n/a	17.024	49.361	3	3
9.00min : 482.32459	0.350994	0.512691	0.864	-1.157	1	0.763743	120620	n/a	n/a	13.603	18.358	3	3
8.98min : 264.17232	0.642661	0.827259	0.837	-1.195	1	0.899253	175034	n/a	n/a	26.962	49.747	3	3
9.09min : 310.17635	0.831755	0.827259	1.04	1.04	1	0.966715	553847	n/a	n/a	18.109	23.868	3	3
9.08min : 264.09873	0.191845	0.275234	0.031	-32.577	1	0.635329	233372	n/a	n/a	160.485	86.63	3	3
9.09min : 304.16522	0.824427	0.512691	0.859	-1.164	1	0.965157	231509	n/a	n/a	102.477	49.972	3	3
9.13min : 228.13597	0.433376	0.827259	0.973	-1.028	1	0.794118	328505	n/a	n/a	4.676	2.433	3	3
9.14min : 336.22730	0.395304	0.512691	0.809	-1.236	1	0.783316	337766	n/a	n/a	38.097	5.172	3	3
9.13min : 278.22426	0.026924	0.049535	0.818	-1.223	1	0.257413	249831	n/a	n/a	6.88	7.057	3	3
9.18min : 190.96429	0.494447	0.827259	0.707	-1.415	1	0.819336	6028070	n/a	n/a	86.71	4.66	3	3
9.16min : 364.22248	0.849884	0.512691	1.115	1.115	1	0.970993	220754	n/a	n/a	62.394	70.534	3	3
9.24min : 188.10500	0.932446	0.512691	1.014	1.014	1	0.99782	172273	n/a	n/a	15.269	22.134	3	3
9.23min : 366.20166	0.335319	0.512691	0.945	-1.058	1	0.756905	1252295	n/a	n/a	1.443	7.58	3	3
9.22min : 332.19610	0.455341	0.827259	0.912	-1.097	1	0.806294	665543	n/a	n/a	17.589	7.499	3	3
9.24min : 330.14367	0.940539	0.827259	1.031	1.031	1	0.998203	74760	n/a	n/a	39.6	52.536	3	3
9.26min : 274.19320	0.691493	0.275234	0.867	-1.154	1	0.925843	379680	n/a	n/a	46.322	36.329	3	3
9.28min : 236.06828	0.005978	0.049535	0.002	-665.754	1	0.106718	251189	n/a	n/a	0	13.432	3	3
9.28min : 239.07860	0.009118	0.049535	245.074	245.074	1	0.135858	217645	n/a	n/a	16.613	95.479	3	3
9.37min : 314.24480	0.143174	0.049535	0.858	-1.166	1	0.632261	24417946	n/a	n/a	12.306	1.121	3	3
9.36min : 278.22453	0.14742	0.049535	0.846	-1.182	1	0.635329	21402264	n/a	n/a	13.88	2.021	3	3
9.36min : 650.47372	0.168367	0.049535	0.813	-1.23	1	0.635329	556065	n/a	n/a	19.311	4.355	3	3
9.39min : 427.17884	0.556018	0.512691	0.96	-1.042	1	0.844604	494154	n/a	n/a	10.246	1.806	3	3
9.37min : 180.15145	0.184151	0.049535	0.863	-1.159	1	0.635329	209992	n/a	n/a	13.796	0.691	3	3
[truncated: 286 more rows]
